# Supplementary material for: Hyperphosphorylated Human Tau Accumulates at the Synapse, Localizing on Synaptic Mitochondrial Outer Membranes and Disrupting Respiration in a Mouse Model of Tauopathy
Source: Front Mol Neurosci. 2022 Mar 10;15:852368. doi: 10.3389/fnmol.2022.852368 (PMC8960727; doi:10.3389/fnmol.2022.852368)
Supplement: Supplementary Table 1 — Expression levels of synaptic and non-synaptic mitochondrial proteins from 5- and 8-month-old htau and WT mice as determined by SWATH-MS and annotated by MitoMiner. Supplementary Table 1A contains proteins annotated as mitochondrial and Supplementary Table 1B contains non-mitochondrial proteins. [file Table_1.XLSX]

## Sheet: Table S1
Table S1A. SWATH-MS identified mitochondrial proteins (MitoMiner annotated) with quantitative and threshold values (ratios, p-values, z-scores)																																															Table S1B. SWATH-MS identified non-mitochondrial proteins (MitoMiner annotated) with quantitative values
UniProt Accession	Protein Name	5mo_NS_WT1	5mo_NS_WT2	5mo_NS_WT3	5mo_NS_hTau1	5mo_NS_hTau2	5mo_NS_hTau3	5mo_SYN_WT1	5mo_SYN_WT2	5mo_SYN_WT3	5mo_SYN_hTau1	5mo_SYN_hTau2	5mo_SYN_hTau3	8mo_NS_WT1	8mo_NS_WT2	8mo_NS_WT3	8mo_NS_hTau1	8mo_NS_hTau2	8mo_NS_hTau3	8mo_SYN_WT1	8mo_SYN_WT2	8mo_SYN_WT3	8mo_SYN_hTau1	8mo_SYN_hTau2	8mo_SYN_hTau3	5mo_NS_WT_Avg	5mo_NS_hTau_Avg	5mo_SYN_WT_Avg	5mo_SYN_hTau_Avg	8mo_NS_WT_Avg	8mo_NS_hTau_Avg	8mo_SYN_WT_Avg	8mo_SYN_hTau_Avg	Log2_5mo_NS_hTau/WT	Log2_5mo_SYN_hTau/WT	Log2_8mo_NS_hTau/WT	Log2_8mo_SYN_hTau/WT	p-value_5mo_NS_hTau/WT	p-value_5mo_SYN_hTau/WT	p-value_8mo_NS_hTau/WT	p-value_8mo_SYN_hTau/WT	z-score_5mo_NS_hTau/WT	z-score_5mo_SYN_hTau/WT	z-score_8mo_NS_hTau/WT	z-score_8mo_SYN_hTau/WT		UniProt Accession	Protein Name	5mo_NS_WT1
A2A5R2	Brefeldin A-inhibited guanine nucleotide-exchange protein 2 OS=Mus musculus OX=10090 GN=Arfgef2 PE=1 SV=1	3774.39	15710.9	4642.86	3601.24	5106.27	22119.3	5459.53	15346.7	9425.08	3326.57	4519.73	3211.98	13641.5	9613.13	11858.3	7643.85	9864.38	6386.48	11090.7	5395.37	13556.7	11147	10928.7	3108.72	8042.74	10275.6	10077.1	3686.1	11704.3	7964.9	10014.3	8394.81	0.353464	-1.45091	-0.55531	-0.254486	0.768008	0.0924963	0.0729366	0.674615	0.531442	-2.02082	-0.701061	-0.34657		A6X919	Probable C-mannosyltransferase DPY19L1 OS=Mus musculus OX=10090 GN=Dpy19l1 PE=1 SV=1	4088.97
A2ADA5	tRNA pseudouridine synthase-like 1 OS=Mus musculus OX=10090 GN=Pusl1 PE=1 SV=1	2307.59	2046.96	3951.34	1606.74	4411.94	1856.58	2961.62	1870.52	3211.98	1731.22	631.379	9016.49	5477.86	8930.2	3020.55	8930.2	5352.19	7269.6	4175.49	3066.35	18880	16774.9	1881.41	4117.81	2768.63	2625.09	2681.37	3793.03	5809.54	7183.99	8707.28	7591.36	-0.0768071	0.500377	0.306363	-0.197864	0.900359	0.697786	0.530028	0.879191	-0.0731147	0.731091	0.368747	-0.279845		B9EJ86	Oxysterol-binding protein-related protein 8 OS=Mus musculus OX=10090 GN=Osbpl8 PE=1 SV=1	7804.94
A2APY7	Arginine-hydroxylase NDUFAF5, mitochondrial OS=Mus musculus OX=10090 GN=Ndufaf5 PE=1 SV=1	45827.1	19650	41741.4	30104.8	35734.6	42388	1372	37980.3	45691.7	23486	22847.4	25795.6	16611.1	8510.25	5860.61	4729.26	2773.78	17245.8	631.379	1112.39	9409.32	6508.1	4261.61	3997.21	35739.5	36075.8	28348	24043	10327.3	8249.61	3717.7	4922.31	0.0135128	-0.23763	-0.324067	0.404925	0.971577	0.769047	0.727992	0.704727	0.0537901	-0.309722	-0.413961	0.430492		B9EJA2	Cortactin-binding protein 2 OS=Mus musculus OX=10090 GN=Cttnbp2 PE=1 SV=2	5242.57
A2AQ07	Tubulin beta-1 chain OS=Mus musculus OX=10090 GN=Tubb1 PE=1 SV=1	17596	22544.7	18439.9	2855.73	2151.95	20709.5	23004	28390.7	3151.69	2559.89	9613.13	15194.9	36589.3	3601.24	16369.4	9382.82	9499.05	4659.36	39568.7	54251.1	82700.1	90736.5	147627	298952	19526.9	8572.39	18182.1	9122.64	18853.3	7847.07	58840	179105	-1.18769	-0.994998	-1.26459	1.60594	0.155101	0.346594	0.321422	0.130746	-1.63397	-1.37784	-1.58167	1.84579		D3Z2R5	Selenoprotein N OS=Mus musculus OX=10090 GN=Selenon PE=3 SV=2	6595.75
A2AQ25	Sickle tail protein OS=Mus musculus OX=10090 GN=Skt PE=1 SV=1	7643.85	18765.6	8193.59	1552.65	7874.75	1807.11	8285.66	1694.11	10554.3	5925.35	7935.12	11479.3	2842.35	25795.6	30258.4	5459.53	2057.46	1204.05	1881.41	50449.8	1121.54	38097.3	10462.1	2961.62	11534.3	3744.84	6844.69	8446.6	19632.1	2907.01	17817.6	17173.7	-1.62296	0.303387	-2.75561	-0.0531022	0.134964	0.634072	0.123441	0.975245	-2.24555	0.453275	-3.43283	-0.109256		E9PUL5	Proline-rich transmembrane protein 2 OS=Mus musculus OX=10090 GN=Prrt2 PE=1 SV=1	7935.12
A2ASZ8	Calcium-binding mitochondrial carrier protein SCaMC-2 OS=Mus musculus OX=10090 GN=Slc25a25 PE=1 SV=1	129846	78226	61446.7	120354	118930	100580	34809.7	56043.5	48020.6	78843.1	80890	52620.8	60703.6	118930	118930	99713.5	80890	99713.5	34913	65497.6	79404.9	32102.1	87689.8	66300.5	89839.5	113288	46291.3	70784.7	99521.2	93439	59938.5	62030.8	0.334574	0.612696	-0.0909794	0.0495021	0.337598	0.0900814	0.780413	0.924896	0.5049	0.889495	-0.124572	0.0116547		F6SEU4	Ras/Rap GTPase-activating protein SynGAP OS=Mus musculus OX=10090 GN=Syngap1 PE=1 SV=2	30189.7
A6H611	Mitochondrial intermediate peptidase OS=Mus musculus OX=10090 GN=Mipep PE=1 SV=1	15050	14241.3	2641.51	9425.08	10320.6	1400.33	5106.27	11930.3	5477.86	7312.87	6428.88	8900.63	10554.3	14615.5	10685	6111.91	8819	9581.71	4687.94	3008.13	13145.1	13183.5	7291.91	482.549	10644.3	7048.66	7504.81	7547.46	11951.6	8170.87	6947.05	6986	-0.594658	0.00817553	-0.54864	0.00806645	0.504581	0.986275	0.0899775	0.993949	-0.800727	0.0369376	-0.69278	-0.0371737		O08585	Clathrin light chain A OS=Mus musculus OX=10090 GN=Clta PE=1 SV=2	6428.88
B1AR13	CDGSH iron-sulfur domain-containing protein 3, mitochondrial OS=Mus musculus OX=10090 GN=Cisd3 PE=1 SV=1	23561.9	23308.7	28465.7	25631.4	24882.5	21851	10136.5	26386	19763.8	11455.4	10032.6	17301.8	106508	7935.12	3794.02	18653.4	7533.19	4729.26	18704.9	2233.04	18617	5652.25	17928.7	9267.6	25112.1	24121.6	18762.1	12929.9	39412.4	10305.3	13185	10949.5	-0.0580546	-0.537107	-1.93527	-0.268027	0.652364	0.326088	0.438178	0.751028	-0.0467664	-0.732077	-2.41434	-0.362527		O08756	3-hydroxyacyl-CoA dehydrogenase type-2 OS=Mus musculus OX=10090 GN=Hsd17b10 PE=1 SV=4	168024
B1AWN6	Sodium channel protein type 2 subunit alpha OS=Mus musculus OX=10090 GN=Scn2a PE=1 SV=1	6172.85	22207.3	2430.36	5242.57	6786.74	14993.9	4810.9	10733.6	13556.7	5632.02	4538.77	7355.04	9461.55	2449.55	12156.7	617.565	18880	31191.4	6756.15	12056.1	12276	6172.85	12579.9	5955.09	10270.2	9007.73	9700.39	5841.94	8022.61	16896.3	10362.8	8235.96	-0.189224	-0.731595	1.07457	-0.331401	0.86132	0.226796	0.395909	0.49334	-0.231067	-1.00636	1.32251	-0.437208		O35098	Dihydropyrimidinase-related protein 4 OS=Mus musculus OX=10090 GN=Dpysl4 PE=1 SV=1	50449.8
B2RSH2	Guanine nucleotide-binding protein G(i) subunit alpha-1 OS=Mus musculus OX=10090 GN=Gnai1 PE=1 SV=1	57538.9	20970.5	47225.7	54423.7	55437.3	45075.1	57030.1	55624.3	23839.6	64344.1	61156.6	83281.1	80890	80890	67345	76917	69979	45206	100580	97595.1	79135.7	131202	112435	109023	41911.7	51645.4	45498	69593.9	76375	64034	92436.9	117553	0.301286	0.613158	-0.254262	0.346771	0.440365	0.134023	0.310265	0.0593447	0.458128	0.890147	-0.327296	0.361961		O35449	Proline-rich transmembrane protein 1 OS=Mus musculus OX=10090 GN=Prrt1 PE=1 SV=1	121779
D3YVF0	A-kinase anchor protein 5 OS=Mus musculus OX=10090 GN=Akap5 PE=1 SV=2	7222.49	7991.42	1930.39	6824.05	1293.94	4026.82	3130.14	3272.11	996.137	5590.39	3151.69	3020.55	6331.62	25686.2	3108.72	6451.53	4746.17	5459.53	2197.34	7189.57	16401.3	4342.11	8359.14	800.594	5714.77	4048.27	2466.13	3920.87	11708.9	5552.41	8596.06	4500.61	-0.497389	0.668928	-1.07641	-0.933553	0.539289	0.261494	0.432873	0.432579	-0.664057	0.968798	-1.34804	-1.14679		O35658	Complement component 1 Q subcomponent-binding protein, mitochondrial OS=Mus musculus OX=10090 GN=C1qbp PE=1 SV=1	266765
D3YZU1	SH3 and multiple ankyrin repeat domains protein 1 OS=Mus musculus OX=10090 GN=Shank1 PE=1 SV=1	29869.8	10584.3	19445.9	6111.91	39401.5	7013.55	20170.9	17826	11556.4	21779.8	28390.7	33837.1	4468.2	9645.58	2290	996.137	5702.94	7484.66	2723.99	3108.72	1807.11	6037.18	2723.99	1061.34	19966.6	17509	16517.8	28002.5	5467.93	4727.91	2546.61	3274.17	-0.189497	0.761539	-0.209791	0.362552	0.851211	0.0569062	0.812195	0.655644	-0.231451	1.09941	-0.272083	0.380558		O35684	Neuroserpin OS=Mus musculus OX=10090 GN=Serpini1 PE=1 SV=1	2571.02
D3Z7P3	Glutaminase kidney isoform, mitochondrial OS=Mus musculus OX=10090 GN=Gls PE=1 SV=1	774608	896154	866896	718656	701141	849302	546026	582986	623731	474617	533281	582986	435135	572355	538189	555215	456869	518902	237373	336983	386726	218882	70313.6	255826	845886	756367	584248	530295	515226	510329	320361	181674	-0.161378	-0.139786	-0.0137797	-0.818346	0.206164	0.234007	0.927048	0.125229	-0.191942	-0.171733	-0.0287253	-1.01103		O35927	Catenin delta-2 OS=Mus musculus OX=10090 GN=Ctnnd2 PE=1 SV=1	1516.04
E9PVA8	eIF-2-alpha kinase activator GCN1 OS=Mus musculus OX=10090 GN=Gcn1 PE=1 SV=1	11889.7	23839.6	9267.6	12852.6	14470.5	15050	9662.72	11511.3	24123.9	9461.55	10343.2	15081.3	14357.8	15426.4	18246.2	18477.8	13641.5	34530.8	13489.5	29630.9	19716.3	11556.4	19445.9	28465.7	14999	14124.4	15099.3	11628.7	16010.2	22216.7	20945.6	19822.7	-0.0866774	-0.376794	0.472658	-0.0794953	0.856392	0.515206	0.388347	0.876466	-0.0869831	-0.505986	0.57521	-0.140358		O54901	OX-2 membrane glycoprotein OS=Mus musculus OX=10090 GN=Cd200 PE=1 SV=1	8285.66
E9Q912	Rap1 GTPase-GDP dissociation stimulator 1 OS=Mus musculus OX=10090 GN=Rap1gds1 PE=2 SV=1	5565.71	8145.85	6824.05	9326.27	9183.19	2307.59	14615.5	10067.2	11385.8	10908	10928.7	14121.2	28576.7	14121.2	17221	1240.95	20265.8	2176.24	33522.3	1686.66	20080	34644.6	26309.7	26081.7	6845.2	6939.02	12022.8	11986	19972.9	7894.32	18429.7	29012	0.0196381	-0.00443242	-1.33916	0.654619	0.971089	0.983938	0.186841	0.334291	0.0623965	0.0191565	-1.67425	0.724736		O54991	Contactin-associated protein 1 OS=Mus musculus OX=10090 GN=Cntnap1 PE=1 SV=2	5860.61
F8VPU2	FERM, ARHGEF and pleckstrin domain-containing protein 1 OS=Mus musculus OX=10090 GN=Farp1 PE=1 SV=1	7168.63	4928.76	9741.69	9845.28	2497.99	4131.8	1261.75	7092.94	1145.95	11291.3	6153.72	2733.02	1112.39	2790.1	4672.9	982.825	2497.99	23839.6	5270.63	1941.69	1145.95	15783	17761.5	2981.21	7279.69	5491.69	3166.88	6726	2858.46	9106.8	2786.09	12175.2	-0.406627	1.08669	1.6717	2.12764	0.533276	0.32419	0.448871	0.122191	-0.536531	1.55796	2.06388	2.46056		O55023	Inositol monophosphatase 1 OS=Mus musculus OX=10090 GN=Impa1 PE=1 SV=1	24644.4
G5E829	Plasma membrane calcium-transporting ATPase 1 OS=Mus musculus OX=10090 GN=Atp2b1 PE=1 SV=1	3951.34	7533.19	2790.1	6595.75	6531.13	6172.85	4480.73	7643.85	4708.21	7614.66	1240.95	4913.22	5459.53	22299.3	11634.5	17869.4	535.474	2083.31	17869.4	7207.06	3613.56	17417.1	16929.2	15346.7	4758.21	6433.24	5610.93	4589.61	13131.1	6829.4	9563.35	16564.3	0.435127	-0.289868	-0.943159	0.792494	0.307486	0.653558	0.442816	0.180898	0.646184	-0.383394	-1.18259	0.887209		O55126	Protein NipSnap homolog 2 OS=Mus musculus OX=10090 GN=Nipsnap2 PE=1 SV=1	292688
O08532	Voltage-dependent calcium channel subunit alpha-2/delta-1 OS=Mus musculus OX=10090 GN=Cacna2d1 PE=1 SV=1	4411.94	2130.39	3183.39	5270.63	5205.03	2260.12	6739.44	6428.88	3020.55	7765.64	1204.05	6451.53	9203.17	4796.32	6281.15	3558.72	4117.81	1400.33	11408.5	1324.95	3981.84	12009.5	5838.03	5879.06	3241.91	4245.26	5396.29	5140.41	6760.21	3025.62	5571.76	7908.85	0.389011	-0.070085	-1.15984	0.505336	0.447218	0.9179	0.0719892	0.556624	0.581387	-0.0734335	-1.45161	0.548817		O55131	Septin-7 OS=Mus musculus OX=10090 GN=Septin7 PE=1 SV=1	152011
O08539	Myc box-dependent-interacting protein 1 OS=Mus musculus OX=10090 GN=Bin1 PE=1 SV=1	28153.2	41495.8	45206	52149.1	49897.3	32888.4	86240.4	53582.8	91536.6	96978.5	88314.4	39480.2	26386	44643.6	39677.6	34269.4	20633.4	13641.5	59864.3	73904.7	75977.1	38220.1	93090.8	71404.4	38285	44978.2	77119.9	74924.3	36902.4	22848.1	69915.4	67571.7	0.232447	-0.0416688	-0.69164	-0.0491899	0.449117	0.923487	0.159635	0.895417	0.361406	-0.033358	-0.87032	-0.104645		O70161	Phosphatidylinositol 4-phosphate 5-kinase type-1 gamma OS=Mus musculus OX=10090 GN=Pip5k1c PE=1 SV=2	7737.98
O08547	Vesicle-trafficking protein SEC22b OS=Mus musculus OX=10090 GN=Sec22b PE=1 SV=3	32888.4	42015	15674.5	33707.7	11173.3	33522.3	11826.4	6652.2	5106.27	29949	39148.2	11277.9	40663.5	21545.1	25215.9	43124.4	45691.7	89583.8	14014	94487.6	73466.1	7643.85	22340.8	12420.3	30192.6	26134.4	7861.63	26791.7	29141.5	59466.6	60655.9	14135	-0.208244	1.76889	1.029	-2.10138	0.725013	0.0885177	0.134078	0.130222	-0.257792	2.52007	1.26594	-2.52298		O70439	Syntaxin-7 OS=Mus musculus OX=10090 GN=Stx7 PE=1 SV=3	11385.8
O08553	Dihydropyrimidinase-related protein 2 OS=Mus musculus OX=10090 GN=Dpysl2 PE=1 SV=2	511775	849302	671201	896154	686606	637414	1.53697e+06	1.40115e+06	1.42749e+06	1.68088e+06	1.72564e+06	1.87216e+06	774608	413242	555215	441385	623731	388703	1.28747e+06	951451	1.00821e+06	1.50371e+06	1.19453e+06	1.42749e+06	677426	740058	1.4552e+06	1.75956e+06	581022	484606	1.08238e+06	1.37524e+06	0.127575	0.273995	-0.261779	0.345484	0.644408	0.0128857	0.489896	0.103548	0.214055	0.411823	-0.336628	0.360446		O88384	Vesicle transport through interaction with t-SNAREs homolog 1B OS=Mus musculus OX=10090 GN=Vti1b PE=1 SV=1	25215.9
O08582	GTP-binding protein 1 OS=Mus musculus OX=10090 GN=Gtpbp1 PE=1 SV=2	8561.53	2658.36	1703.84	4796.32	1229.38	7714.82	9961.92	11147	11277.9	7714.82	6451.53	2626.28	12085.8	4519.73	9461.55	6995.77	6199.33	19048.9	3705.38	13641.5	3905.2	2067.74	4220.29	2093.64	4307.91	4580.17	10795.6	5597.54	8689.03	10748	7084.03	2793.89	0.0884149	-0.947578	0.306801	-1.3423	0.928459	0.0305715	0.684665	0.270254	0.159032	-1.31096	0.36929	-1.62847		O88447	Kinesin light chain 1 OS=Mus musculus OX=10090 GN=Klc1 PE=1 SV=3	4208.23
O08599	Syntaxin-binding protein 1 OS=Mus musculus OX=10090 GN=Stxbp1 PE=1 SV=2	500889	866896	590480	788261	788261	631495	1.46063e+06	1.46063e+06	1.50371e+06	1.72564e+06	1.64475e+06	1.60299e+06	905720	538189	647467	527504	647467	504674	1.46063e+06	1.42749e+06	1.40115e+06	2.01817e+06	1.15525e+06	1.64475e+06	652755	736005	1.47499e+06	1.6578e+06	697125	559881	1.42976e+06	1.60606e+06	0.173174	0.16856	-0.316296	0.167753	0.532201	0.00919589	0.308091	0.520286	0.278124	0.263128	-0.404314	0.151004		O88561	Solute carrier family 27 member 3 OS=Mus musculus OX=10090 GN=Slc27a3 PE=1 SV=2	8433.45
O08715	A-kinase anchor protein 1, mitochondrial OS=Mus musculus OX=10090 GN=Akap1 PE=1 SV=4	2921.16	1193.09	2186.04	5081.49	1017.89	968.367	2812.14	2773.78	1798.76	2712.3	1629.42	3745.76	13758.8	10554.3	5395.37	2404.36	5335.8	7251.49	2790.1	6858.22	8420.24	4070.63	3584.04	5047.41	2100.1	2355.92	2461.56	2695.82	9902.83	4997.22	6022.86	4234.03	0.165832	0.131153	-0.986717	-0.508418	0.868703	0.753064	0.156297	0.360137	0.267808	0.210374	-1.23667	-0.645807		O88643	Serine/threonine-protein kinase PAK 1 OS=Mus musculus OX=10090 GN=Pak1 PE=1 SV=1	6739.44
O08749	Dihydrolipoyl dehydrogenase, mitochondrial OS=Mus musculus OX=10090 GN=Dld PE=1 SV=2	631495	671201	631495	693448	662492	686606	397956	500889	428860	435135	451708	500889	686606	849302	849302	728314	799039	738054	679748	616604	679748	504674	662492	560957	644730	680849	442568	462578	795070	755136	658700	576041	0.0786381	0.063795	-0.0743462	-0.19345	0.0900274	0.611094	0.532811	0.17869	0.145295	0.115378	-0.103922	-0.274644		O88708	Origin recognition complex subunit 4 OS=Mus musculus OX=10090 GN=Orc4 PE=1 SV=2	8114.28
O08795	Glucosidase 2 subunit beta OS=Mus musculus OX=10090 GN=Prkcsh PE=1 SV=1	15805.1	7614.66	43692.5	3558.72	6895.87	13718.2	20860.1	4342.11	8510.25	8930.2	16522.3	15152.7	48020.6	18528.1	36812.3	23614.6	36233.3	94487.6	26009.7	8087.01	10584.3	73466.1	24123.9	4864.6	22370.8	8057.61	11237.5	13535.1	34453.7	51445.2	14893.7	34151.5	-1.47319	0.268382	0.578378	1.19725	0.274804	0.69667	0.508968	0.414716	-2.03512	0.403907	0.706466	1.36418		O88712	C-terminal-binding protein 1 OS=Mus musculus OX=10090 GN=Ctbp1 PE=1 SV=2	5459.53
O08914	Fatty-acid amide hydrolase 1 OS=Mus musculus OX=10090 GN=Faah PE=1 SV=1	8661.7	9540.27	6691.42	4601.59	823.437	9770.18	6858.22	4578.52	10343.2	5178.28	6265.86	6346.91	25924.2	2465.21	23227.3	30402.6	8964.44	4891.53	10462.1	17245.8	8784.34	18053.7	2224.02	9461.55	8297.8	5065.07	7259.99	5930.35	17205.6	14752.9	12164.1	9913.1	-0.712146	-0.29185	-0.22188	-0.295219	0.301366	0.482168	0.83211	0.690496	-0.965803	-0.38619	-0.287092	-0.39457		P01633	Ig kappa chain V19-17 OS=Mus musculus OX=10090 GN=Igk-V19-17 PE=1 SV=1	16159.9
O08917	Flotillin-1 OS=Mus musculus OX=10090 GN=Flot1 PE=1 SV=1	18001.2	21851	31030.1	24882.5	27035.2	21545.1	30866.2	27758.8	32996.5	48020.6	36924.1	35013.6	8629.52	23486	19349	24882.5	13025.6	16401.3	28839.7	30189.7	36505.6	31458.5	36233.3	49694	23627.4	24487.6	30540.5	39986.1	17154.8	18103.1	31845	39128.6	0.0515893	0.388776	0.0776231	0.297157	0.847065	0.0946297	0.875074	0.28799	0.10729	0.573699	0.0847556	0.303495		P01868	Ig gamma-1 chain C region secreted form OS=Mus musculus OX=10090 GN=Ighg1 PE=1 SV=1	23988.8
O08992	Syntenin-1 OS=Mus musculus OX=10090 GN=Sdcbp PE=1 SV=1	11634.5	19582.1	14722.5	695.997	3183.39	12717.1	3981.84	2803.42	13258.6	1400.33	4659.36	9295.43	1920.59	878.765	9845.28	3139.52	3886.79	16651.5	11479.3	13417.5	1906.2	17301.8	1412.43	16686.6	15313	5532.16	6681.3	5118.37	4214.88	7892.59	8934.35	11800.3	-1.46885	-0.384443	0.905008	0.40139	0.0869247	0.717387	0.519905	0.672693	-2.02901	-0.516774	1.11199	0.426325		P01900	H-2 class I histocompatibility antigen, D-D alpha chain OS=Mus musculus OX=10090 GN=H2-D1 PE=1 SV=1	15426.4
O09061	Proteasome subunit beta type-1 OS=Mus musculus OX=10090 GN=Psmb1 PE=1 SV=1	1304.99	19140.8	17928.7	6490.97	14993.9	14949.5	3066.35	20709.5	18765.6	15710.9	15710.9	15610	36138.9	6739.44	2404.36	10867.6	43124.4	4117.81	24443.2	2842.35	31840.1	37322.9	39148.2	32996.5	12791.5	12144.8	14180.5	15677.3	15094.2	19369.9	19708.6	36489.2	-0.0748473	0.144771	0.35982	0.888647	0.924503	0.801961	0.802934	0.132067	-0.0703611	0.229579	0.435117	1.00052		P01942	Hemoglobin subunit alpha OS=Mus musculus OX=10090 GN=Hba PE=1 SV=2	25352.8
O09106	Histone deacetylase 1 OS=Mus musculus OX=10090 GN=Hdac1 PE=1 SV=1	1807.11	3558.72	4760	1532.94	1881.41	1336.59	2896.38	3759.75	7355.04	2908.73	3943.13	2803.42	1781.68	14696.9	2812.14	2057.46	5000.28	9645.58	12056.1	21269.9	21779.8	842.096	7737.98	5125.58	3375.27	1583.65	4670.39	3218.43	6430.23	5567.78	18368.6	4568.55	-1.09175	-0.537186	-0.207768	-2.00743	0.109123	0.362184	0.863215	0.0211096	-1.49918	-0.732188	-0.269571	-2.41227		P02088	Hemoglobin subunit beta-1 OS=Mus musculus OX=10090 GN=Hbb-b1 PE=1 SV=2	104683
O09111	NADH dehydrogenase [ubiquinone] 1 beta subcomplex subunit 11, mitochondrial OS=Mus musculus OX=10090 GN=Ndufb11 PE=1 SV=2	108527	78843.1	102635	116747	122184	103420	61611.7	54423.7	52325.7	77692	63217.5	82979.2	184894	323984	261477	252608	217523	280641	137501	116747	115554	83905.8	73095.9	77268.5	96668.6	114117	56120.4	74629.6	256785	250257	123267	78090.1	0.239392	0.411223	-0.0371482	-0.658579	0.176656	0.047373	0.889665	0.00439535	0.371164	0.605357	-0.0577385	-0.82276		P02468	Laminin subunit gamma-1 OS=Mus musculus OX=10090 GN=Lamc1 PE=1 SV=2	3601.24
O09159	Lysosomal alpha-mannosidase OS=Mus musculus OX=10090 GN=Man2b1 PE=1 SV=4	2878.86	3374.58	2404.36	4729.26	4282.64	3102.91	5497.32	4411.94	2224.02	3635.69	5063.65	2658.36	9042.44	28390.7	46892.4	13417.5	56790.9	11277.9	5879.06	6490.97	16369.4	3544.41	10643.1	3601.24	2885.93	4038.27	4044.43	3785.9	28108.5	27162.1	9579.81	5929.57	0.484699	-0.0952994	-0.0494133	-0.692069	0.108813	0.83855	0.961483	0.427373	0.715835	-0.108993	-0.0729661	-0.862225		P03975	IgE-binding protein OS=Mus musculus OX=10090 GN=Iap PE=2 SV=1	14357.8
O09174	Alpha-methylacyl-CoA racemase OS=Mus musculus OX=10090 GN=Amacr PE=1 SV=4	6995.77	2430.36	6669.56	5395.37	4578.52	7824.68	8850.95	3170.55	3858.37	2449.55	4578.52	2465.21	4297.61	5270.63	17140.7	601.197	20223.5	29214.8	8340.85	11277.9	4729.26	11634.5	6302.92	1846.24	5365.23	5932.86	5293.29	3164.43	8902.97	16679.8	8116.01	6594.56	0.145088	-0.742219	0.905746	-0.299496	0.763762	0.330688	0.454674	0.678095	0.238661	-1.02135	1.11291	-0.39961		P04223	H-2 class I histocompatibility antigen, K-K alpha chain OS=Mus musculus OX=10090 GN=H2-K1 PE=1 SV=1	8400.16
O35114	Lysosome membrane protein 2 OS=Mus musculus OX=10090 GN=Scarb2 PE=1 SV=3	10517.3	12420.3	19349	17001.4	15152.7	16281.3	12952.9	1112.39	1017.89	2855.73	3705.38	3811.79	42921.1	39677.6	29068.3	30189.7	40663.5	44381	5955.09	3656.28	13680.5	21545.1	2689.94	10703.9	14095.5	16145.1	5027.74	3457.63	37222.4	38411.4	7763.95	11646.3	0.19586	-0.540125	0.0453663	0.585013	0.495579	0.712952	0.851653	0.568023	0.309999	-0.736332	0.0447073	0.64271		P08003	Protein disulfide-isomerase A4 OS=Mus musculus OX=10090 GN=Pdia4 PE=1 SV=3	5368.94
O35129	Prohibitin-2 OS=Mus musculus OX=10090 GN=Phb2 PE=1 SV=1	896154	990159	718656	951451	967563	967563	637414	762849	686606	799039	788261	693448	679748	774608	753258	799039	837075	701141	474617	527504	480211	623731	555215	369024	868323	962192	695623	760249	735871	779085	494111	515990	0.148094	0.128167	0.0823277	0.0625089	0.304607	0.262258	0.43319	0.792808	0.242884	0.206162	0.0905965	0.0269823		P08553	Neurofilament medium polypeptide OS=Mus musculus OX=10090 GN=Nefm PE=1 SV=4	5677.94
O35136	Neural cell adhesion molecule 2 OS=Mus musculus OX=10090 GN=Ncam2 PE=1 SV=1	9581.71	15013.9	1807.11	9513.23	10425.4	1134.31	12231	11826.4	11479.3	1941.69	9042.44	3465.91	1765.37	20313.6	14806	19582.1	15528.8	18213.2	4841.15	34214	28745.9	2971.99	6615.9	18880	8800.89	7024.32	11845.6	4816.68	12295	17774.7	22600.3	9489.3	-0.325292	-1.29824	0.531752	-1.25197	0.73219	0.0316603	0.385289	0.268908	-0.422251	-1.8055	0.648579	-1.52202		P0C0A3	Charged multivesicular body protein 6 OS=Mus musculus OX=10090 GN=Chmp6 PE=1 SV=2	1737.67
O35143	ATPase inhibitor, mitochondrial OS=Mus musculus OX=10090 GN=Atp5if1 PE=1 SV=2	4760	1781.68	6111.91	1906.2	1421.28	1731.22	1870.52	5824.43	1400.33	2896.38	1994.37	2673.29	2981.21	4297.61	3839.88	7614.66	6615.9	8753.56	5205.03	6018.53	6346.91	3326.57	5972.82	1516.04	4217.86	1686.23	3031.76	2521.35	3706.23	7661.37	5856.82	3605.14	-1.32271	-0.265961	1.04765	-0.700061	0.120555	0.738985	0.00557365	0.167652	-1.82368	-0.349678	1.28909	-0.871643		P0DN34	NADH dehydrogenase [ubiquinone] 1 beta subcomplex subunit 1 OS=Mus musculus OX=10090 GN=Ndufb1 PE=1 SV=1	336983
O35166	Golgi SNAP receptor complex member 2 OS=Mus musculus OX=10090 GN=Gosr2 PE=1 SV=2	3512.95	1580.87	8455.9	347.167	1750.6	888.636	2592.05	1466.17	3693.87	1324.95	3374.58	1703.84	7207.06	8486.41	9042.44	5972.82	519.784	535.474	2571.02	1134.31	4070.63	4164.18	1516.04	4841.15	4516.58	995.466	2584.03	2134.46	8245.3	2342.69	2591.98	3507.12	-2.18178	-0.275752	-1.8154	0.436231	0.166926	0.643639	0.0356851	0.526899	-3.03073	-0.363487	-2.26553	0.467383		P12367	cAMP-dependent protein kinase type II-alpha regulatory subunit OS=Mus musculus OX=10090 GN=Prkar2a PE=1 SV=2	23839.6
O35215	D-dopachrome decarboxylase OS=Mus musculus OX=10090 GN=Ddt PE=1 SV=3	24066.3	33354.7	19851.5	31970.7	36812.3	7439.16	50305.8	32708.9	30402.6	57030.1	50449.8	47858.2	36009	48512.3	13333.2	28336.9	22948.4	15465.2	17379.2	41495.8	54696.7	25686.2	27238.5	33278.5	25757.5	25407.4	37805.8	51779.4	32618.2	22250.2	37857.2	28734.4	-0.0197449	0.453771	-0.551858	-0.397791	0.973559	0.111049	0.397387	0.459856	0.00706107	0.665362	-0.696776	-0.515443		P12815	Programmed cell death protein 6 OS=Mus musculus OX=10090 GN=Pdcd6 PE=1 SV=2	1798.76
O35226	26S proteasome non-ATPase regulatory subunit 4 OS=Mus musculus OX=10090 GN=Psmd4 PE=1 SV=1	8193.59	49162.4	23614.6	12420.3	17140.7	22681.6	4982.67	9243.68	23308.7	13221.5	5801.24	5972.82	52898.7	11239.7	22207.3	19986.6	8486.41	25543.6	21053.7	35282.5	8661.7	17596	70871.6	36924.1	26990.2	17414.2	12511.7	8331.85	28781.9	18005.5	21666	41797.2	-0.632173	-0.586566	-0.676721	0.947978	0.480038	0.527823	0.467615	0.31087	-0.853437	-0.801828	-0.851799	1.07043		P13595	Neural cell adhesion molecule 1 OS=Mus musculus OX=10090 GN=Ncam1 PE=1 SV=3	136570
O35231	Kinesin-like protein KIFC3 OS=Mus musculus OX=10090 GN=Kifc3 PE=1 SV=4	3311.21	5047.41	1324.95	2067.74	1737.67	3874.96	2186.04	2057.46	4760	1180.58	955.6	1694.11	1594.77	1157.35	1167.46	2011.2	2083.31	666.536	1664.62	2868.81	2233.04	2278.19	4468.2	1532.94	3227.86	2560.12	3001.17	1276.76	1306.53	1587.02	2255.49	2759.78	-0.334363	-1.23303	0.280578	0.291114	0.625267	0.130032	0.592381	0.622598	-0.434996	-1.71354	0.336734	0.296374		P15331	Peripherin OS=Mus musculus OX=10090 GN=Prph PE=1 SV=2	6490.97
O35286	Pre-mRNA-splicing factor ATP-dependent RNA helicase DHX15 OS=Mus musculus OX=10090 GN=Dhx15 PE=1 SV=2	8420.24	4913.22	3494.15	5352.19	767.508	5942.38	3260.37	3839.88	1571.52	3544.41	3353.06	3774.39	2083.31	2475.45	4208.23	13183.5	10280.3	7842.21	13025.6	3839.88	7462.52	3839.88	1653.39	2604.68	5609.2	4020.69	2890.59	3557.29	2922.33	10435.4	8109.35	2699.32	-0.480352	0.299412	1.83629	-1.58699	0.509315	0.389415	0.0109718	0.120081	-0.64012	0.44767	2.26822	-1.91682		P19536	Cytochrome c oxidase subunit 5B, mitochondrial OS=Mus musculus OX=10090 GN=Cox5b PE=1 SV=1	1.11068e+06
O35316	Sodium- and chloride-dependent taurine transporter OS=Mus musculus OX=10090 GN=Slc6a6 PE=1 SV=2	38873.5	75320.2	45075.1	26622.2	31458.5	57185.7	22847.4	39148.2	32784.4	32784.4	104683	92671.8	56473.6	49033	45691.7	15465.2	27238.5	8964.44	44555	53582.8	38280.6	56221.4	26081.7	48243.1	53089.6	38422.1	31593.3	76713.1	50399.4	17222.7	45472.8	43515.4	-0.466491	1.27985	-1.5491	-0.0634771	0.375479	0.118198	0.00596801	0.855076	-0.620645	1.83039	-1.93489	-0.121482		P20917	Myelin-associated glycoprotein OS=Mus musculus OX=10090 GN=Mag PE=1 SV=3	35407.8
O35405	5'-3' exonuclease PLD3 OS=Mus musculus OX=10090 GN=Pld3 PE=1 SV=1	76917	36703.3	72123.4	92289.7	113152	58980.4	32102.1	32784.4	48873	49897.3	36812.3	40207.9	126735	47858.2	7958.96	38682.7	85811.4	54021.1	78036.7	23988.8	12231	98023.3	15013.9	13221.5	61914.6	88140.7	37919.8	42305.9	60850.7	59505.1	38085.5	42086.2	0.509529	0.157905	-0.0322622	0.144106	0.264778	0.550585	0.973134	0.913372	0.750723	0.248102	-0.0516722	0.123138		P22315	Ferrochelatase, mitochondrial OS=Mus musculus OX=10090 GN=Fech PE=1 SV=2	75320.2
O35459	Delta(3,5)-Delta(2,4)-dienoyl-CoA isomerase, mitochondrial OS=Mus musculus OX=10090 GN=Ech1 PE=1 SV=1	53864.4	37561.9	41352.3	63565.5	53864.4	41037.6	39568.7	35013.6	41037.6	36924.1	36589.3	19349	8819	94487.6	99713.5	100130	71404.4	59211.3	51579.6	57538.9	42015	39043.1	38470.9	12579.9	44259.5	52822.5	38540	30954.1	67673.3	76915.2	50377.8	30031.3	0.255164	-0.316223	0.184681	-0.746323	0.353987	0.280213	0.786204	0.107222	0.393325	-0.420563	0.217673	-0.92616		P23198	Chromobox protein homolog 3 OS=Mus musculus OX=10090 GN=Cbx3 PE=1 SV=2	925.371
O35465	Peptidyl-prolyl cis-trans isomerase FKBP8 OS=Mus musculus OX=10090 GN=Fkbp8 PE=1 SV=2	22401.7	23430.8	26528.7	28897.3	1477.32	25744.8	17723.7	13975.2	13519.6	14993.9	16281.3	16024.3	34412.7	72452.4	60703.6	84671.2	68028.1	51439.7	24519.7	32626.1	26408.6	8038.21	27146	3839.88	24120.4	18706.5	15072.8	15766.5	55856.2	68046.3	27851.5	13008	-0.366719	0.0649108	0.2848	-1.09835	0.56962	0.643677	0.455882	0.121751	-0.480458	0.116952	0.341975	-1.341		P23506	Protein-L-isoaspartate(D-aspartate) O-methyltransferase OS=Mus musculus OX=10090 GN=Pcmt1 PE=1 SV=3	46552.2
O35526	Syntaxin-1A OS=Mus musculus OX=10090 GN=Stx1a PE=1 SV=3	135173	73904.7	74442	245508	43692.5	42642.8	72778.8	47754.3	50305.8	334329	298952	51758.6	63956.4	33522.3	90736.5	150947	85079.6	72452.4	93548.7	100130	122184	144210	92289.7	203409	94506.7	110615	56946.3	228347	62738.4	102826	105287	146636	0.227052	2.00355	0.712789	0.477911	0.830351	0.127166	0.244636	0.281531	0.353826	2.85102	0.873344	0.516499		P23818	Glutamate receptor 1 OS=Mus musculus OX=10090 GN=Gria1 PE=1 SV=1	6346.91
O35604	NPC intracellular cholesterol transporter 1 OS=Mus musculus OX=10090 GN=Npc1 PE=1 SV=2	3415.74	6633.66	1284.15	2747.39	2290	3656.28	721.417	647.404	6153.72	2547.88	3311.21	2083.31	28973.9	10320.6	14696.9	5021.85	2758.73	14654.7	3139.52	10011.1	10196.5	2449.55	1719.8	20448.7	3777.85	2897.89	2507.51	2647.47	17997.1	7478.43	7782.36	8206.02	-0.382564	0.078354	-1.26696	0.0764745	0.612855	0.943575	0.192026	0.951534	-0.502722	0.135911	-1.5846	0.0434396		P23819	Glutamate receptor 2 OS=Mus musculus OX=10090 GN=Gria2 PE=1 SV=3	9845.28
O35609	Secretory carrier-associated membrane protein 3 OS=Mus musculus OX=10090 GN=Scamp3 PE=1 SV=3	6615.9	12197.9	12115.2	16330.6	14121.2	13975.2	32708.9	23358.4	21053.7	22628.5	24066.3	30189.7	1316.33	6553.41	14160.5	17379.2	21779.8	3693.87	31840.1	38773.9	4760	31382.3	31030.1	25686.2	10309.7	14809	25707	25628.2	7343.43	14284.3	25124.7	29366.2	0.522475	-0.00442831	0.959902	0.225052	0.0874635	0.986102	0.352282	0.70794	0.768912	0.0191623	1.18015	0.218526		P26049	Gamma-aminobutyric acid receptor subunit alpha-3 OS=Mus musculus OX=10090 GN=Gabra3 PE=1 SV=1	124619
O35623	BET1 homolog OS=Mus musculus OX=10090 GN=Bet1 PE=1 SV=1	9042.44	11173.3	23486	12298.9	3981.84	5440.19	6331.62	7207.06	3494.15	5565.71	8285.66	9135.44	2689.94	2946.14	17245.8	19140.8	14696.9	97595.1	7054.04	20709.5	3811.79	9741.69	12056.1	7671.29	14567.2	7240.3	5677.61	7662.27	7627.29	43810.9	10525.1	9823.04	-1.0086	0.432488	2.52205	-0.0995943	0.230178	0.270644	0.256387	0.901567	-1.38235	0.635346	3.11963	-0.164043		P29391	Ferritin light chain 1 OS=Mus musculus OX=10090 GN=Ftl1 PE=1 SV=2	5395.37
O35633	Vesicular inhibitory amino acid transporter OS=Mus musculus OX=10090 GN=Slc32a1 PE=1 SV=3	11173.3	20709.5	13641.5	14432.4	15388.7	8510.25	138492	19986.6	14273.6	3108.72	10011.1	23486	34809.7	8900.63	9016.49	11173.3	8455.9	44973.2	16852.5	17379.2	7375.01	15465.2	4342.11	8312.98	15174.8	12777.1	57583.9	12201.9	17575.6	21534.1	13868.9	9373.42	-0.248112	-2.23856	0.29305	-0.565205	0.539363	0.329672	0.799276	0.383738	-0.313808	-3.13164	0.352219	-0.712727		P31648	Sodium- and chloride-dependent GABA transporter 1 OS=Mus musculus OX=10090 GN=Slc6a1 PE=1 SV=2	17928.7
O35643	AP-1 complex subunit beta-1 OS=Mus musculus OX=10090 GN=Ap1b1 PE=1 SV=2	11291.3	27349.2	11173.3	15304	8340.85	15910.1	44643.6	57185.7	53176.2	53041.3	35514.1	20383	7671.29	23358.4	18704.9	14241.3	12009.5	56043.5	63565.5	30950.1	34644.6	65497.6	15571	30104.8	16604.6	13185	51668.5	36312.8	16578.2	27431.4	43053.4	37057.8	-0.332687	-0.508808	0.726545	-0.21635	0.59301	0.204316	0.510905	0.756559	-0.432641	-0.692166	0.890422	-0.301629		P31650	Sodium- and chloride-dependent GABA transporter 3 OS=Mus musculus OX=10090 GN=Slc6a11 PE=1 SV=2	150947
O35678	Monoglyceride lipase OS=Mus musculus OX=10090 GN=Mgll PE=1 SV=1	8900.63	19227.1	3839.88	3102.91	4164.18	15081.3	14055.5	15783	2521.92	12085.8	11385.8	9409.32	5352.19	3886.79	3453.92	4913.22	3008.13	2397.54	6508.1	1677.54	3326.57	10011.1	4519.73	5838.03	10655.9	7449.47	10786.8	10960.3	4230.97	3439.63	3837.4	6789.61	-0.51644	0.0230215	-0.298735	0.823199	0.617367	0.969311	0.452008	0.246975	-0.690826	0.0578749	-0.38251	0.923392		P32848	Parvalbumin alpha OS=Mus musculus OX=10090 GN=Pvalb PE=1 SV=3	35514.1
O35682	Myeloid-associated differentiation marker OS=Mus musculus OX=10090 GN=Myadm PE=1 SV=2	13584.6	617.565	2205.98	913.468	8162.68	482.549	1629.42	10482	6995.77	5539.55	2290	1005.21	1789.87	1781.68	1833.35	1750.6	2216.48	5270.63	2205.98	1542.69	2921.16	1833.35	7714.82	1051.61	5469.38	3186.23	6369.07	2944.92	1801.63	3079.23	2223.28	3533.26	-0.779526	-1.11286	0.773268	0.668311	0.658055	0.304101	0.311583	0.573576	-1.06048	-1.54406	0.948432	0.74087		P34022	Ran-specific GTPase-activating protein OS=Mus musculus OX=10090 GN=Ranbp1 PE=1 SV=2	5497.32
O35683	NADH dehydrogenase [ubiquinone] 1 alpha subcomplex subunit 1 OS=Mus musculus OX=10090 GN=Ndufa1 PE=1 SV=1	9183.19	42271.5	29756.4	33614.9	36138.9	40339.5	29214.8	35135.4	31638.6	44973.2	31030.1	4100.09	44229.7	55624.3	66300.5	42738.2	36421.2	75977.1	70871.6	47225.7	49033	35282.5	24265.6	44643.6	27070.4	36697.8	31996.3	26701.1	55384.9	51712.2	55710.1	34730.6	0.43898	-0.261003	-0.098988	-0.681733	0.38341	0.684701	0.803634	0.0945037	0.651597	-0.342685	-0.134515	-0.850045		P35922	Synaptic functional regulator FMR1 OS=Mus musculus OX=10090 GN=Fmr1 PE=1 SV=1	462.412
O35857	Mitochondrial import inner membrane translocase subunit TIM44 OS=Mus musculus OX=10090 GN=Timm44 PE=1 SV=2	210905	184124	179091	176114	115554	137501	122906	111795	85326.8	144210	116244	104683	186238	266765	184894	280641	271166	216368	160736	189311	181465	169740	172703	72452.4	191373	143057	106676	121712	212632	256058	177171	138298	-0.419803	0.190245	0.268113	-0.357357	0.0756772	0.405411	0.26672	0.316927	-0.555044	0.29371	0.321258	-0.467795		P42859	Huntingtin OS=Mus musculus OX=10090 GN=Htt PE=1 SV=2	43377
O35874	Neutral amino acid transporter A OS=Mus musculus OX=10090 GN=Slc1a4 PE=1 SV=1	3826.54	3512.95	6858.22	767.508	1121.54	1204.05	3584.04	2682.84	429.701	577.556	1489.62	5899.02	2348.41	11173.3	2921.16	4444.88	9821.16	3584.04	3183.39	6153.72	7902.44	4782.3	666.536	4619.73	4732.57	1031.03	2232.19	2655.4	5480.94	5950.03	5746.52	3356.19	-2.19853	0.250467	0.118472	-0.775863	0.0262181	0.833961	0.898558	0.282305	-3.05427	0.378643	0.135471	-0.96097		P43024	Cytochrome c oxidase subunit 6A1, mitochondrial OS=Mus musculus OX=10090 GN=Cox6a1 PE=1 SV=2	711829
O35943	Frataxin, mitochondrial OS=Mus musculus OX=10090 GN=Fxn PE=1 SV=1	53409.3	14470.5	40896.3	31638.6	33915.5	45827.1	39480.2	39294.2	35013.6	20080	21779.8	32784.4	52149.1	45075.1	33837.1	39148.2	7355.04	69665.4	15266.4	26408.6	26694.3	45458.2	36009	18335.7	36258.7	37127.1	37929.3	24881.4	43687.1	38722.9	22789.8	33267.6	0.0341435	-0.608247	-0.174021	0.545732	0.947071	0.0370447	0.804402	0.29934	0.0827775	-0.832405	-0.227673	0.59642		P46097	Synaptotagmin-2 OS=Mus musculus OX=10090 GN=Syt2 PE=1 SV=1	21956.9
O35963	Ras-related protein Rab-33B OS=Mus musculus OX=10090 GN=Rab33b PE=1 SV=1	280641	448447	435135	341717	397956	382362	799039	820877	905720	527504	590480	738054	1.00821e+06	470065	480211	518902	598679	460654	1.36762e+06	799039	849302	1.42749e+06	866896	762849	388074	374012	841878	618679	652829	526078	1.00532e+06	1.01908e+06	-0.0532491	-0.44442	-0.311427	0.0196069	0.81539	0.0337977	0.524857	0.962504	-0.0400144	-0.60136	-0.398269	-0.0235742		P47753	F-actin-capping protein subunit alpha-1 OS=Mus musculus OX=10090 GN=Capza1 PE=1 SV=4	30104.8
O35972	39S ribosomal protein L23, mitochondrial OS=Mus musculus OX=10090 GN=Mrpl23 PE=1 SV=1	14273.6	28576.7	15610	21449.1	21001.5	5539.55	8819	5784.98	12354.2	3794.02	16813.5	7207.06	25215.9	33278.5	52149.1	45206	19085.4	16281.3	32996.5	14550.3	6220.79	15346.7	11479.3	18149.8	19486.7	15996.7	8986.05	9271.53	36881.2	26857.5	17922.5	14991.9	-0.284717	0.0451201	-0.457557	-0.257587	0.64146	0.950657	0.456994	0.737162	-0.365241	0.0890405	-0.579695	-0.350224		P47802	Metaxin-1 OS=Mus musculus OX=10090 GN=Mtx1 PE=1 SV=1	100580
O54724	Caveolae-associated protein 1 OS=Mus musculus OX=10090 GN=Cavin1 PE=1 SV=1	17826	9645.58	18246.2	4913.22	10011.1	2971.99	3905.2	14014	4117.81	2614.66	2689.94	1456.58	12231	57185.7	64863.1	48329.5	81845.5	68569.4	2216.48	5047.41	5000.28	4297.61	7462.52	5335.8	15239.3	5965.42	7345.65	2253.73	44759.9	66248.2	4088.06	5698.64	-1.3531	-1.70458	0.565672	0.479202	0.0569555	0.204076	0.323275	0.28956	-1.86638	-2.37856	0.690692	0.51802		P47964	60S ribosomal protein L36 OS=Mus musculus OX=10090 GN=Rpl36 PE=1 SV=2	24562.6
O54734	Dolichyl-diphosphooligosaccharide--protein glycosyltransferase 48 kDa subunit OS=Mus musculus OX=10090 GN=Ddost PE=1 SV=2	9066.01	9613.13	4055.36	17569	3693.87	3858.37	4411.94	3613.56	11965.1	11050	8359.14	2105.82	5226.42	14160.5	11965.1	23430.8	24882.5	16194.8	6220.79	64344.1	66580.9	13379.9	5677.94	11771.3	7578.16	8373.75	6663.54	7171.66	10450.7	21502.7	45715.3	10276.4	0.144026	0.106017	1.04092	-2.15334	0.879529	0.898894	0.0437651	0.149483	0.237169	0.174923	1.28073	-2.58421		P48725	Pericentrin OS=Mus musculus OX=10090 GN=Pcnt PE=1 SV=2	42493.6
O54774	AP-3 complex subunit delta-1 OS=Mus musculus OX=10090 GN=Ap3d1 PE=1 SV=1	47352.1	60410.8	1846.24	2307.59	40065.7	6691.42	31458.5	2083.31	1443.78	11173.3	20709.5	20777.4	4796.32	2112.57	54021.1	53582.8	47352.1	11858.3	35514.1	32165.5	53176.2	1664.62	3826.54	5824.43	36536.4	16354.9	11661.9	17553.4	20310	37597.7	40285.3	3771.86	-1.15961	0.589951	0.888456	-3.4169	0.398699	0.601377	0.462485	0.00529488	-1.59452	0.857417	1.09144	-4.07322		P48774	Glutathione S-transferase Mu 5 OS=Mus musculus OX=10090 GN=Gstm5 PE=1 SV=1	823.437
O54829	Regulator of G-protein signaling 7 OS=Mus musculus OX=10090 GN=Rgs7 PE=1 SV=2	1686.66	5784.98	9682.59	6172.85	1894.57	2413.76	3311.21	2511.23	5516.44	10768	3326.57	2046.96	9645.58	3726.95	1489.62	21662.5	1994.37	3726.95	6331.62	5955.09	6553.41	2658.36	4879.89	2307.59	5718.08	3493.73	3779.62	5380.5	4954.05	9127.92	6280.04	3281.95	-0.710763	0.509497	0.881678	-0.936222	0.452147	0.605949	0.569353	0.0220012	-0.96386	0.743953	1.08303	-1.14994		P50136	2-oxoisovalerate dehydrogenase subunit alpha, mitochondrial OS=Mus musculus OX=10090 GN=Bckdha PE=1 SV=1	48512.3
O54983	Ketimine reductase mu-crystallin OS=Mus musculus OX=10090 GN=Crym PE=1 SV=1	42642.8	38349.6	17964	55139.1	30104.8	64344.1	76229.3	79879.2	79404.9	71156.1	71404.4	81845.5	32441.9	18001.2	10801.6	81081.1	4782.3	125093	28576.7	50813.9	52149.1	34214	77268.5	70588	32985.5	49862.7	78504.5	74802	20414.9	70318.9	43846.5	60690.2	0.59613	-0.0696984	1.78429	0.469	0.256233	0.374095	0.234869	0.335738	0.872402	-0.0728883	2.20366	0.505998		P50153	Guanine nucleotide-binding protein G(I)/G(S)/G(O) subunit gamma-4 OS=Mus musculus OX=10090 GN=Gng4 PE=1 SV=1	11239.7
O54984	ATPase GET3 OS=Mus musculus OX=10090 GN=Get3 PE=1 SV=2	10226.6	11291.3	10554.3	3049.74	4100.09	33354.7	26408.6	9066.01	50813.9	20860.1	19349	28465.7	5205.03	15805.1	6995.77	3826.54	14767.4	7462.52	19851.5	17301.8	25273.2	6368.42	21715.4	15152.7	10690.7	13501.5	28762.8	22891.6	9335.3	8685.48	20808.9	14412.2	0.336764	-0.329387	-0.104091	-0.52991	0.791301	0.661378	0.894293	0.27229	0.507977	-0.439128	-0.140851	-0.671135		P50429	Arylsulfatase B OS=Mus musculus OX=10090 GN=Arsb PE=1 SV=3	15152.7
O55022	Membrane-associated progesterone receptor component 1 OS=Mus musculus OX=10090 GN=Pgrmc1 PE=1 SV=4	18617	2536.95	4619.73	22299.3	22401.7	37147.2	14273.6	2430.36	8561.53	16651.5	19473.4	19473.4	8900.63	40663.5	5301.15	57538.9	9645.58	93948.5	44643.6	55624.3	12761	50305.8	53766.6	63217.5	8591.22	27282.8	8421.83	18532.7	18288.4	53711	37676.3	55763.3	1.66706	1.13787	1.55429	0.565658	0.0570887	0.0463539	0.257869	0.249046	2.37712	1.63015	1.9181	0.619902		P51174	Long-chain specific acyl-CoA dehydrogenase, mitochondrial OS=Mus musculus OX=10090 GN=Acadl PE=1 SV=2	397956
O55028	[3-methyl-2-oxobutanoate dehydrogenase [lipoamide]] kinase, mitochondrial OS=Mus musculus OX=10090 GN=Bckdk PE=1 SV=1	1846.24	6346.91	7013.55	2260.12	8433.45	6097.01	5319.16	7737.98	6940.97	2626.28	3951.34	1252.37	1580.87	28839.7	10094.7	2812.14	8433.45	13584.6	7533.19	8010.7	18940.8	3194.55	7145.96	1293.94	5068.9	5596.86	6666.04	2610	13505.1	8276.73	11494.9	3878.15	0.142946	-1.35278	-0.706368	-1.56755	0.838186	0.0184018	0.577389	0.137108	0.235651	-1.88242	-0.888607	-1.89391		P51880	Fatty acid-binding protein, brain OS=Mus musculus OX=10090 GN=Fabp7 PE=1 SV=2	695.997
O55042	Alpha-synuclein OS=Mus musculus OX=10090 GN=Snca PE=1 SV=2	258305	470065	369024	306988	323984	300676	623731	623731	546026	504674	560957	718656	527504	245508	271166	238587	410409	202107	788261	500889	555215	866896	598679	464561	365798	310549	597829	594762	348059	283701	614788	643379	-0.236226	-0.00742064	-0.294963	0.0655784	0.420101	0.966715	0.59181	0.855758	-0.297108	0.0149422	-0.377827	0.0305994		P53026	60S ribosomal protein L10a OS=Mus musculus OX=10090 GN=Rpl10a PE=1 SV=3	20080
O55100	Synaptogyrin-1 OS=Mus musculus OX=10090 GN=Syngr1 PE=1 SV=2	150141	474617	364832	241011	283667	277103	582986	647467	671201	647467	662492	728314	269042	114021	186238	86979.1	111041	87977.8	631495	511775	598679	460654	392967	470065	329863	267260	633885	679424	189767	95332.7	580650	441229	-0.303621	0.100093	-0.993186	-0.396141	0.550712	0.276902	0.106401	0.0320333	-0.391803	0.166569	-1.2447	-0.513498		P55012	Solute carrier family 12 member 2 OS=Mus musculus OX=10090 GN=Slc12a2 PE=1 SV=2	10343.2
O55106	Striatin OS=Mus musculus OX=10090 GN=Strn PE=1 SV=2	6131.1	9203.17	1737.67	2176.24	2908.73	7375.01	4642.86	2290	1358.42	5702.94	4601.59	925.371	9682.59	3858.37	13668.4	3066.35	7401.58	1653.39	12606.5	5459.53	18391.7	1856.58	13668.4	7874.75	5690.65	4153.33	2763.76	3743.3	9069.77	4040.44	12152.6	7799.9	-0.454326	0.437678	-1.16655	-0.639736	0.60057	0.604313	0.205735	0.438279	-0.603551	0.642666	-1.45995	-0.800555		P57776	Elongation factor 1-delta OS=Mus musculus OX=10090 GN=Eef1d PE=1 SV=3	20915.4
O55125	Protein NipSnap homolog 1 OS=Mus musculus OX=10090 GN=Nipsnap1 PE=1 SV=1	837075	931167	820877	686606	693448	951451	419212	555215	527504	397956	511775	511775	369024	598679	743221	432952	336983	331108	397956	494688	485831	204230	201162	309650	863040	777168	500643	473835	570308	367014	459492	238347	-0.1512	-0.0793982	-0.635905	-0.946974	0.411285	0.658378	0.14868	0.00938993	-0.177642	-0.0865679	-0.801123	-1.16261		P57791	CAAX prenyl protease 2 OS=Mus musculus OX=10090 GN=Rce1 PE=2 SV=1	5021.85
O55143	Sarcoplasmic/endoplasmic reticulum calcium ATPase 2 OS=Mus musculus OX=10090 GN=Atp2a2 PE=1 SV=2	25543.6	25125.8	22018.9	25125.8	24265.6	25352.8	13668.4	17027.8	16369.4	16929.2	8545.58	19902.7	58757	70588	62442.1	67115.4	15346.7	54696.7	2547.88	9066.01	21449.1	44643.6	35013.6	1664.62	24229.4	24914.7	15688.5	15125.8	63929.1	45719.6	11021	27107.3	0.0402381	-0.0526948	-0.483659	1.29842	0.586461	0.881812	0.318374	0.319158	0.0913407	-0.0489081	-0.612102	1.48341		P60487	Chronophin OS=Mus musculus OX=10090 GN=Pdxp PE=1 SV=1	19007.4
O55222	Integrin-linked protein kinase OS=Mus musculus OX=10090 GN=Ilk PE=1 SV=2	1443.78	1272.86	9066.01	1400.33	1094.18	9203.17	10280.3	17170.4	767.508	2497.99	1180.58	2307.59	1094.18	503.911	1061.34	666.536	551.542	1348.41	968.367	913.468	535.474	900.479	601.197	996.137	3927.55	3899.23	9406.07	1995.39	886.474	855.497	805.77	832.604	-0.0104413	-2.23692	-0.0513153	0.0472636	0.994249	0.195466	0.926133	0.889153	0.0201331	-3.12933	-0.0753275	0.00901692		P60840	Alpha-endosulfine OS=Mus musculus OX=10090 GN=Ensa PE=1 SV=1	2269.65
O70157	DNA topoisomerase 3-alpha OS=Mus musculus OX=10090 GN=Top3a PE=2 SV=1	13308.9	19007.4	76229.3	4841.15	49384.6	62807.1	11556.4	19811.5	17869.4	79611.2	15081.3	26203	1391.29	18107.6	1412.43	5993.05	15152.7	13434.7	9988.17	12984	3656.28	4261.61	737.951	7824.68	36181.9	39011	16412.4	40298.5	6970.43	11526.8	8876.15	4274.75	0.108613	1.29594	0.725677	-1.05409	0.920587	0.299843	0.505599	0.250514	0.187411	1.85307	0.889345	-1.28884		P61202	COP9 signalosome complex subunit 2 OS=Mus musculus OX=10090 GN=Cops2 PE=1 SV=1	4100.09
O70194	Eukaryotic translation initiation factor 3 subunit D OS=Mus musculus OX=10090 GN=Eif3d PE=1 SV=2	4480.73	4220.29	3613.56	6691.42	2413.76	1737.67	968.367	1421.28	2057.46	3087.26	2842.35	900.479	1134.31	2290	7765.64	5860.61	1071.65	6346.91	7251.49	3415.74	1731.22	5824.43	647.404	1086.21	4104.86	3614.28	1482.37	2276.7	3729.98	4426.39	4132.82	2519.35	-0.183623	0.619037	0.246962	-0.714075	0.770581	0.355193	0.805604	0.526236	-0.223197	0.898438	0.294998	-0.888158		P61963	DDB1- and CUL4-associated factor 7 OS=Mus musculus OX=10090 GN=Dcaf7 PE=1 SV=1	26954.2
O70228	Probable phospholipid-transporting ATPase IIA OS=Mus musculus OX=10090 GN=Atp9a PE=1 SV=3	2521.92	2486.33	5226.42	2961.62	7251.49	2083.31	900.479	3544.41	1316.33	5652.25	5301.15	6786.74	3260.37	13470.4	7145.96	4261.61	2703.08	10829.1	695.997	8930.2	3674.61	5335.8	2559.89	12085.8	3411.56	4098.81	1920.41	5913.38	7958.92	5931.28	4433.6	6660.5	0.264775	1.62257	-0.42423	0.587151	0.727232	0.0129569	0.628842	0.5811	0.406828	2.31372	-0.538319	0.645229		P62761	Visinin-like protein 1 OS=Mus musculus OX=10090 GN=Vsnl1 PE=1 SV=2	62623.7
O70325	Phospholipid hydroperoxide glutathione peroxidase OS=Mus musculus OX=10090 GN=Gpx4 PE=1 SV=4	118930	118205	119735	150947	136570	119735	75610.6	78226	68569.4	63956.4	71801.8	84671.2	88314.4	80628.4	57393.4	75977.1	58577.1	59864.3	108044	17455.3	21193.1	16129.6	65112.2	45691.7	118957	135751	74135.3	73476.5	75445.4	64806.2	48897.5	42311.2	0.190523	-0.0128787	-0.219301	-0.208721	0.136436	0.926302	0.382332	0.850835	0.3025	0.00724476	-0.283889	-0.29264		P62838	Ubiquitin-conjugating enzyme E2 D2 OS=Mus musculus OX=10090 GN=Ube2d2 PE=1 SV=1	2318.8
O70435	Proteasome subunit alpha type-3 OS=Mus musculus OX=10090 GN=Psma3 PE=1 SV=3	12952.9	11511.3	33128.2	6756.15	12579.9	31030.1	6386.48	7145.96	30730.4	6055.84	6940.97	13066	10343.2	23988.8	14993.9	4519.73	9901.33	35282.5	64601.4	9741.69	17569	20589	14160.5	75610.6	19197.5	16788.7	14754.3	8687.62	16442	16567.8	30637.4	36786.7	-0.193424	-0.764101	0.011002	0.263892	0.823398	0.504828	0.990832	0.824368	-0.236969	-1.05221	0.00204237	0.264295		P63141	Potassium voltage-gated channel subfamily A member 2 OS=Mus musculus OX=10090 GN=Kcna2 PE=1 SV=1	37864
O70443	Guanine nucleotide-binding protein G(z) subunit alpha OS=Mus musculus OX=10090 GN=Gnaz PE=1 SV=4	44229.7	22119.3	29421.7	47651.3	40779.1	21591.6	54887.3	58980.4	27838.4	79404.9	29549.2	26009.7	40779.1	27349.2	34715.5	43692.5	49162.4	39677.6	36505.6	71404.4	42388	21053.7	69084.4	83905.8	31923.6	36674	47235.4	44987.9	34281.3	44177.5	50099.3	58014.6	0.200135	-0.0703296	0.365892	0.211626	0.664263	0.915161	0.106001	0.735165	0.316005	-0.0737784	0.442655	0.202704		P63268	Actin, gamma-enteric smooth muscle OS=Mus musculus OX=10090 GN=Actg2 PE=1 SV=1	59211.3
O70472	Transmembrane protein 131 OS=Mus musculus OX=10090 GN=Tmem131 PE=2 SV=2	15674.5	4411.94	16024.3	5860.61	1033.62	20170.9	5242.57	6553.41	1894.57	10955.1	11090.7	3656.28	18439.9	15194.9	8696.42	12420.3	17483	17345.2	6995.77	7505.17	2908.73	3858.37	3272.11	9203.17	12036.9	9021.71	4563.52	8567.34	14110.4	15749.5	5803.22	5444.55	-0.415992	0.908701	0.158548	-0.0920413	0.684533	0.228753	0.646746	0.887625	-0.54969	1.30695	0.185227	-0.155142		P80317	T-complex protein 1 subunit zeta OS=Mus musculus OX=10090 GN=Cct6a PE=1 SV=3	19445.9
O70503	Very-long-chain 3-oxoacyl-CoA reductase OS=Mus musculus OX=10090 GN=Hsd17b12 PE=1 SV=1	8930.2	16686.6	7671.29	1686.66	1516.04	1789.87	11090.7	3482.03	16686.6	2828.43	1846.24	14014	925.371	1145.95	7415.98	5106.27	5395.37	7033.08	3774.39	7902.44	9821.16	8964.44	16576.3	18704.9	11096	1664.19	10419.8	6229.54	3162.43	5844.91	7166	14748.6	-2.73715	-0.742127	0.886145	1.04133	0.0287103	0.486027	0.291722	0.0930825	-3.81106	-1.02122	1.08857	1.18045		P84075	Neuron-specific calcium-binding protein hippocalcin OS=Mus musculus OX=10090 GN=Hpca PE=1 SV=2	35135.4
O70591	Prefoldin subunit 2 OS=Mus musculus OX=10090 GN=Pfdn2 PE=1 SV=2	7714.82	5226.42	8850.95	18391.7	7671.29	7207.06	25686.2	10685	17001.4	20265.8	23786.9	21956.9	2658.36	11889.7	12579.9	8561.53	10343.2	14993.9	25543.6	18528.1	11511.3	19007.4	16369.4	14357.8	7264.06	11090	17790.9	22003.2	9042.68	11299.5	18527.7	16578.2	0.610415	0.306577	0.321443	-0.160393	0.371753	0.398957	0.577699	0.67159	0.892473	0.457774	0.387469	-0.235689		P84086	Complexin-2 OS=Mus musculus OX=10090 GN=Cplx2 PE=1 SV=1	503.911
O88342	WD repeat-containing protein 1 OS=Mus musculus OX=10090 GN=Wdr1 PE=1 SV=3	1358.42	11826.4	11556.4	7548.71	6386.48	4480.73	15710.9	12115.2	13869	14014	13221.5	11556.4	5160.25	9770.18	8193.59	1930.39	4538.77	5721.7	11858.3	2176.24	14806	1456.58	913.468	7312.87	8247.09	6138.64	13898.4	12930.6	7708.01	4063.62	9613.5	3227.64	-0.425965	-0.104123	-0.923593	-1.57458	0.585472	0.487149	0.106604	0.214292	-0.563703	-0.121437	-1.1583	-1.9022		P97464	Exostosin-1 OS=Mus musculus OX=10090 GN=Ext1 PE=1 SV=1	11455.4
O88343	Electrogenic sodium bicarbonate cotransporter 1 OS=Mus musculus OX=10090 GN=Slc4a4 PE=1 SV=2	11479.3	18880	18391.7	14900.6	14857.8	14857.8	13556.7	3558.72	9988.17	7484.66	2269.65	13434.7	36421.2	24199	6756.15	38097.3	26622.2	30018.3	33707.7	36233.3	36421.2	49897.3	40779.1	39043.1	16250.4	14872	9034.54	7729.68	22458.8	31579.3	35454.1	43239.8	-0.12787	-0.225042	0.491699	0.286409	0.594995	0.779359	0.380233	0.0887686	-0.144861	-0.291969	0.598851	0.29083		P97772	Metabotropic glutamate receptor 1 OS=Mus musculus OX=10090 GN=Grm1 PE=1 SV=2	2934.69
O88441	Metaxin-2 OS=Mus musculus OX=10090 GN=Mtx2 PE=1 SV=1	92671.8	8582.21	52149.1	87689.8	76480.5	79879.2	44792.3	43846.2	42642.8	51891.3	43522.7	31840.1	17964	10011.1	18001.2	4601.59	7462.52	8145.85	9821.16	5160.25	13417.5	29421.7	20313.6	12452.4	51134.3	81349.9	43760.5	42418	15325.4	6736.66	9466.3	20729.2	0.669847	-0.04495	-1.18582	1.13079	0.285082	0.829692	0.0402517	0.107858	0.975979	-0.0379855	-1.48387	1.28587		P97798	Neogenin OS=Mus musculus OX=10090 GN=Neo1 PE=1 SV=1	2592.05
O88455	7-dehydrocholesterol reductase OS=Mus musculus OX=10090 GN=Dhcr7 PE=1 SV=1	61611.7	15783	16194.8	71156.1	30950.1	86559.2	90390.2	44643.6	140330	45956.6	67600.3	63056.5	11173.3	12420.3	21193.1	8994.07	73095.9	16852.5	34214	18149.8	17964	23081.4	16330.6	17417.1	31196.5	62888.5	91788	58871.2	14928.9	32980.8	23442.6	18943	1.01141	-0.640744	1.14352	-0.307466	0.231683	0.311006	0.426825	0.479648	1.4559	-0.878236	1.40812	-0.409002		P98191	Phosphatidate cytidylyltransferase 1 OS=Mus musculus OX=10090 GN=Cds1 PE=1 SV=2	1894.57
O88531	Palmitoyl-protein thioesterase 1 OS=Mus musculus OX=10090 GN=Ppt1 PE=1 SV=2	39839.9	29630.9	35013.6	81555.3	42642.8	38873.5	12354.2	12383.9	9183.19	11701.9	11858.3	16611.1	101459	192896	138492	179091	148372	87402.3	51758.6	51439.7	54887.3	56043.5	46119.1	41352.3	34828.2	54357.2	11307.1	13390.4	144282	138288	52695.2	47838.3	0.642217	0.243968	-0.0612138	-0.139505	0.234328	0.341036	0.881786	0.337837	0.937157	0.369476	-0.087617	-0.211074		P98203	Armadillo repeat protein deleted in velo-cardio-facial syndrome homolog OS=Mus musculus OX=10090 GN=Arvcf PE=1 SV=2	1617.25
O88543	COP9 signalosome complex subunit 3 OS=Mus musculus OX=10090 GN=Cops3 PE=1 SV=3	11331.3	16159.9	9581.71	17085.6	19349	14273.6	7533.19	14470.5	21105.4	19085.4	21053.7	23786.9	19227.1	9203.17	10703.9	5319.16	52325.7	12506.8	10908	23159.5	20709.5	15571	19811.5	17723.7	12357.6	16902.8	14369.7	21308.6	13044.8	23383.9	18259	17702	0.451856	0.56841	0.842045	-0.0446931	0.137706	0.169725	0.527204	0.894365	0.669689	0.827038	1.03382	-0.0993465		P99026	Proteasome subunit beta type-4 OS=Mus musculus OX=10090 GN=Psmb4 PE=1 SV=1	482.549
O88544	COP9 signalosome complex subunit 4 OS=Mus musculus OX=10090 GN=Cops4 PE=1 SV=1	6331.62	6727.01	3240.7	4687.94	5942.38	3532.56	1071.65	996.137	5141.81	6940.97	1358.42	5301.15	12318.7	4810.9	10517.3	1477.32	4864.6	13975.2	1434.27	1489.62	982.825	5395.37	13258.6	10381.6	5433.11	4720.96	2403.2	4533.51	9215.63	6772.36	1302.24	9678.53	-0.202699	0.915673	-0.444424	2.89379	0.613856	0.377727	0.605461	0.0220079	-0.25	1.31678	-0.56339	3.36342		Q05920	Pyruvate carboxylase, mitochondrial OS=Mus musculus OX=10090 GN=Pc PE=1 SV=1	464561
O88569	Heterogeneous nuclear ribonucleoproteins A2/B1 OS=Mus musculus OX=10090 GN=Hnrnpa2b1 PE=1 SV=2	187704	3453.92	61753.4	11277.9	6995.77	3512.95	7375.01	21394.8	6199.33	24519.7	647.404	2375.29	1167.46	5420.26	1552.65	1145.95	1956.22	10614.3	1525.5	4444.88	1005.21	4430.63	1372	1180.58	84303.9	7262.22	11656.4	9180.8	2713.46	4572.15	2325.2	2327.74	-3.53712	-0.344428	0.752741	0.00157555	0.229777	0.799153	0.605501	0.998731	-4.93506	-0.46034	0.922946	-0.0448227		Q06138	Calcium-binding protein 39 OS=Mus musculus OX=10090 GN=Cab39 PE=1 SV=2	21001.5
O88668	Protein CREG1 OS=Mus musculus OX=10090 GN=Creg1 PE=1 SV=1	1051.61	13107.1	6595.75	3943.13	3008.13	2430.36	7092.94	1157.35	9409.32	4144.11	2166.18	2413.76	737.951	1532.94	8420.24	1994.37	2269.65	2318.8	6368.42	13718.2	4282.64	3400.75	1061.34	4261.61	6918.16	3127.21	5886.54	2908.02	3563.71	2194.27	8123.1	2907.9	-1.14551	-1.01738	-0.699637	-1.48205	0.341093	0.305157	0.604751	0.158957	-1.57471	-1.40941	-0.88025	-1.79316		Q08331	Calretinin OS=Mus musculus OX=10090 GN=Calb2 PE=1 SV=3	43996.1
O88685	26S proteasome regulatory subunit 6A OS=Mus musculus OX=10090 GN=Psmc3 PE=1 SV=2	6824.05	10343.2	1134.31	1677.54	2224.02	900.479	5838.03	3997.21	1005.21	940.803	2186.04	1532.94	3705.38	2278.19	1941.69	2465.21	823.437	3240.7	6386.48	4891.53	10703.9	4538.77	7269.6	3826.54	6100.53	1600.68	3613.48	1553.26	2641.76	2176.45	7327.32	5211.64	-1.93025	-1.21809	-0.279519	-0.491548	0.172187	0.229312	0.63038	0.357033	-2.67731	-1.69247	-0.358653	-0.625928		Q0VBF8	Protein stum homolog OS=Mus musculus OX=10090 GN=Stum PE=1 SV=1	16651.5
O88696	ATP-dependent Clp protease proteolytic subunit, mitochondrial OS=Mus musculus OX=10090 GN=Clpp PE=1 SV=1	252608	238587	204230	231086	208998	258305	153534	144210	144210	154782	166000	194266	323984	533281	410409	504674	494688	419212	280641	227131	296090	225314	243540	250066	231808	232796	147318	171683	422558	472858	267954	239640	0.00613727	0.220808	0.162258	-0.161116	0.963408	0.115439	0.491191	0.270597	0.043427	0.336814	0.189834	-0.236541		Q148V7	RAB11-binding protein RELCH OS=Mus musculus OX=10090 GN=Relch PE=1 SV=1	7874.75
O88736	3-keto-steroid reductase/17-beta-hydroxysteroid dehydrogenase 7 OS=Mus musculus OX=10090 GN=Hsd17b7 PE=1 SV=1	19650	3260.37	2093.64	2946.14	4760	2703.08	9645.58	9901.33	12276	10703.9	1677.54	10226.6	9770.18	5860.61	26794.8	1434.27	10256.3	1477.32	17170.4	4100.09	1167.46	3919.42	14806	3858.37	8334.68	3469.74	10607.6	7536.01	14141.9	4389.28	7479.3	7527.94	-1.2643	-0.493231	-1.68791	0.00935056	0.441829	0.370827	0.239543	0.994039	-1.74161	-0.670197	-2.10724	-0.0356605		Q149L6	DnaJ homolog subfamily B member 14 OS=Mus musculus OX=10090 GN=Dnajb14 PE=2 SV=1	8486.41
O88737	Protein bassoon OS=Mus musculus OX=10090 GN=Bsn PE=1 SV=4	888.636	1789.87	1180.58	6153.72	551.542	4375.06	17245.8	22728.2	1719.8	19986.6	19289.8	577.556	5745.14	5395.37	1071.65	3601.24	1051.61	2868.81	577.556	3512.95	17085.6	2025.6	26408.6	23308.7	1286.36	3693.44	13897.9	13284.7	4070.72	2507.22	7058.71	17247.6	1.52167	-0.0651057	-0.699196	1.28892	0.223818	0.948625	0.40553	0.330045	2.17284	-0.0664111	-0.879702	1.47221		Q1HFZ0	RNA cytosine C(5)-methyltransferase NSUN2 OS=Mus musculus OX=10090 GN=Nsun2 PE=1 SV=2	6281.15
O88741	Ganglioside-induced differentiation-associated protein 1 OS=Mus musculus OX=10090 GN=Gdap1 PE=1 SV=1	271166	229283	274937	309650	289638	261477	214033	210026	195382	210905	206659	247814	671201	686606	718656	743221	738054	631495	582986	470065	582986	464561	401919	460654	258462	286922	206480	221793	692154	704257	545346	442378	0.150704	0.103209	0.0250078	-0.301893	0.232236	0.342905	0.771826	0.0736511	0.246551	0.170964	0.0194312	-0.402435		Q3TC72	Fumarylacetoacetate hydrolase domain-containing protein 2A OS=Mus musculus OX=10090 GN=Fahd2 PE=1 SV=1	261477
O88844	Isocitrate dehydrogenase [NADP] cytoplasmic OS=Mus musculus OX=10090 GN=Idh1 PE=1 SV=2	7958.96	15346.7	9540.27	631.379	2046.96	12880.4	10829.1	12156.7	1261.75	13641.5	9499.05	13470.4	12852.6	15013.9	7222.49	12675.2	1664.62	3139.52	6131.1	22299.3	721.417	25125.8	15841.5	7207.06	10948.6	5186.24	8082.54	12203.7	11696.3	5826.46	9717.29	16058.1	-1.07799	0.594434	-1.00537	0.724679	0.267158	0.326506	0.231015	0.487156	-1.47983	0.86374	-1.25983	0.807295		Q3TDQ1	Dolichyl-diphosphooligosaccharide--protein glycosyltransferase subunit STT3B OS=Mus musculus OX=10090 GN=Stt3b PE=1 SV=2	13641.5
O88935	Synapsin-1 OS=Mus musculus OX=10090 GN=Syn1 PE=1 SV=2	334329	623731	392967	474617	464561	527504	1.15525e+06	1.12653e+06	990159	1.60299e+06	1.60299e+06	1.12653e+06	217523	179091	210026	112435	163290	85326.8	533281	406516	470065	432952	369024	406516	450342	488894	1.09065e+06	1.44417e+06	202213	120350	469954	402831	0.118499	0.405059	-0.748634	-0.222345	0.691925	0.101382	0.0333683	0.17715	0.201302	0.596664	-0.941082	-0.308695		Q3THF9	Coenzyme Q-binding protein COQ10 homolog B, mitochondrial OS=Mus musculus OX=10090 GN=Coq10b PE=1 SV=1	1071.65
O88958	Glucosamine-6-phosphate isomerase 1 OS=Mus musculus OX=10090 GN=Gnpda1 PE=1 SV=3	12606.5	14615.5	10280.3	6131.1	5565.71	5721.7	19526.8	11050	2682.84	3811.79	14055.5	3693.87	3108.72	7092.94	2025.6	3102.91	6583.88	1094.18	13417.5	5899.02	16024.3	14586.2	6368.42	4430.63	12500.8	5806.17	11086.5	7187.07	4075.75	3593.65	11780.3	8461.75	-1.10636	-0.625335	-0.181615	-0.477345	0.00609982	0.5482	0.838979	0.487842	-1.5197	-0.856504	-0.237101	-0.609191		Q3TUH1	Phosphatidate cytidylyltransferase, mitochondrial OS=Mus musculus OX=10090 GN=Tamm41 PE=1 SV=2	26694.3
O88967	ATP-dependent zinc metalloprotease YME1L1 OS=Mus musculus OX=10090 GN=Yme1l1 PE=1 SV=1	5608.27	5899.02	7222.49	3066.35	8038.21	2025.6	4708.21	4538.77	5702.94	1870.52	2878.86	4375.06	11277.9	9159.77	20383	14586.2	2025.6	22948.4	14993.9	11023	6691.42	6531.13	9042.44	4519.73	6243.26	4376.72	4983.3	3041.48	13606.9	13186.7	10902.8	6697.77	-0.51245	-0.712329	-0.0452485	-0.702942	0.386153	0.075327	0.954937	0.19849	-0.685219	-0.979192	-0.0677954	-0.875038		Q3UM45	Protein phosphatase 1 regulatory subunit 7 OS=Mus musculus OX=10090 GN=Ppp1r7 PE=1 SV=2	13758.8
O88983	Syntaxin-8 OS=Mus musculus OX=10090 GN=Stx8 PE=1 SV=1	13975.2	7935.12	2360.09	900.479	5319.16	1894.57	519.784	1102.7	601.197	5270.63	1348.41	1629.42	2626.28	1525.5	4100.09	1121.54	3211.98	2641.51	4879.89	4026.82	6131.1	1617.25	4982.67	10849.8	8090.13	2704.74	741.228	2749.49	2750.62	2325.01	5012.6	5816.57	-1.58067	1.89117	-0.24252	0.214609	0.210133	0.190702	0.684188	0.785756	-2.18614	2.69253	-0.312717	0.206219		Q3USW5	FAD-dependent oxidoreductase domain-containing protein 2 OS=Mus musculus OX=10090 GN=Foxred2 PE=2 SV=1	3049.74
O88986	2-amino-3-ketobutyrate coenzyme A ligase, mitochondrial OS=Mus musculus OX=10090 GN=Gcat PE=1 SV=2	28285.8	28066.2	28576.7	37719.1	28336.9	26954.2	24562.6	18828.9	15610	22401.7	24443.2	24562.6	2404.36	17517	2360.09	14949.5	9662.72	19716.3	9267.6	4519.73	2397.54	7614.66	6406.2	3151.69	28309.6	31003.4	19667.2	23802.5	7427.14	14776.2	5394.96	5724.18	0.131138	0.275324	0.992394	0.0854584	0.47066	0.201781	0.275342	0.898739	0.21906	0.413698	1.22049	0.0540263		Q3UUG6	TBC1 domain family member 24 OS=Mus musculus OX=10090 GN=Tbc1d24 PE=1 SV=2	34530.8
O89017	Legumain OS=Mus musculus OX=10090 GN=Lgmn PE=1 SV=1	8819	3951.34	4375.06	9961.92	4468.2	5702.94	8433.45	3453.92	22401.7	1563.7	4829.81	4411.94	878.765	6406.2	4796.32	3211.98	11511.3	13333.2	14806	6265.86	1881.41	8359.14	1086.21	8063.2	5715.13	6711.02	11429.7	3601.82	4027.09	9352.18	7651.1	5836.18	0.231745	-1.66599	1.21556	-0.390642	0.684643	0.245949	0.20496	0.70597	0.360419	-2.32414	1.49756	-0.507019		Q3UVG3	Protein FAM91A1 OS=Mus musculus OX=10090 GN=Fam91a1 PE=1 SV=1	9662.72
O89023	Tripeptidyl-peptidase 1 OS=Mus musculus OX=10090 GN=Tpp1 PE=1 SV=2	21908.5	1677.54	37463.3	19007.4	26203	22018.9	12318.7	10280.3	25052.5	6153.72	8087.01	10136.5	29549.2	6652.2	23561.9	20915.4	21269.9	15266.4	22681.6	7842.21	9016.49	11023	2747.39	1348.41	20349.8	22409.8	15883.8	8125.76	19921.1	19150.6	13180.1	5039.6	0.139114	-0.966985	-0.0569093	-1.38698	0.854949	0.17867	0.919105	0.222334	0.230267	-1.33833	-0.0822727	-1.68112		Q3V2A7	Glutamine-rich protein 2 OS=Mus musculus OX=10090 GN=Qrich2 PE=2 SV=1	55139.1
O89053	Coronin-1A OS=Mus musculus OX=10090 GN=Coro1a PE=1 SV=5	73095.9	102635	75320.2	100580	87402.3	66804.3	139017	141150	153534	183317	159648	136570	27035.2	21495.9	25924.2	11889.7	28576.7	13758.8	56221.4	71801.8	26081.7	68569.4	86559.2	18572.8	83683.8	84928.9	144567	159845	24818.4	18075.1	51368.3	57900.5	0.0213066	0.14493	-0.457411	0.172698	0.931795	0.34356	0.290645	0.801892	0.0647408	0.229803	-0.579515	0.156831		Q3V300	Kinesin-like protein KIF22 OS=Mus musculus OX=10090 GN=Kif22 PE=2 SV=2	11408.5
O89112	Glutathione S-transferase LANCL1 OS=Mus musculus OX=10090 GN=Lancl1 PE=1 SV=1	23081.4	35135.4	39839.9	37980.3	23839.6	39480.2	43377	42738.2	38220.1	45075.1	32996.5	59864.3	48741.8	46892.4	20633.4	59211.3	29949	29756.4	47104.8	29068.3	36233.3	46741.8	32102.1	26622.2	32685.6	33766.7	41445.1	45978.7	38755.9	39638.9	37468.8	35155.4	0.0469464	0.149762	0.0325013	-0.0919457	0.885579	0.598429	0.95043	0.786091	0.100766	0.236618	0.0287348	-0.15503		Q4KML4	Costars family protein ABRACL OS=Mus musculus OX=10090 GN=Abracl PE=1 SV=1	3439.29
P00397	Cytochrome c oxidase subunit 1 OS=Mus musculus OX=10090 GN=Mtco1 PE=1 SV=2	75610.6	2249.29	26408.6	6097.01	53409.3	58229.8	22299.3	41741.4	22299.3	32355.6	26408.6	5178.28	9243.68	2747.39	7548.71	5925.35	1856.58	8312.98	3919.42	20860.1	8433.45	5319.16	8582.21	15388.7	34756.2	39245.4	28780	21314.2	6513.26	5364.97	11071	9763.35	0.175254	-0.433255	-0.27981	-0.181338	0.877136	0.515947	0.693425	0.83462	0.281046	-0.585613	-0.359014	-0.260371		Q52KF3	Protein spire homolog 1 OS=Mus musculus OX=10090 GN=Spire1 PE=1 SV=1	7548.71
P00405	Cytochrome c oxidase subunit 2 OS=Mus musculus OX=10090 GN=Mtco2 PE=1 SV=1	4.10773e+06	4.10773e+06	3.75024e+06	3.75024e+06	4.10773e+06	4.10773e+06	2.77617e+06	4.9082e+06	3.75024e+06	3.27465e+06	3.27465e+06	4.67329e+06	3.75024e+06	4.9082e+06	4.454e+06	4.10773e+06	4.454e+06	4.10773e+06	3.27465e+06	3.07098e+06	3.27465e+06	4.10773e+06	3.75024e+06	3.27465e+06	3.98857e+06	3.98857e+06	3.81153e+06	3.74087e+06	4.37081e+06	4.22315e+06	3.20676e+06	3.71087e+06	0	-0.0269993	-0.0495809	0.210642	1	0.931529	0.699649	0.114652	0.0348038	-0.0126696	-0.0731743	0.201544		Q5DTY9	BTB/POZ domain-containing protein KCTD16 OS=Mus musculus OX=10090 GN=Kctd16 PE=1 SV=2	5226.42
P00493	Hypoxanthine-guanine phosphoribosyltransferase OS=Mus musculus OX=10090 GN=Hprt1 PE=1 SV=3	22728.2	60149.4	53176.2	38873.5	29949	32708.9	74442	70313.6	81555.3	83281.1	78456.6	64344.1	49494.7	39934.2	26203	8455.9	40779.1	11723.9	20529.2	79879.2	51758.6	36421.2	36421.2	91083.1	45351.2	33843.8	75437	75360.6	38543.9	20319.6	50722.3	54641.8	-0.422251	-0.00146118	-0.92363	0.107385	0.384249	0.991272	0.212484	0.883087	-0.558484	0.0233469	-1.15835	0.0798648		Q5DU25	IQ motif and SEC7 domain-containing protein 2 OS=Mus musculus OX=10090 GN=Iqsec2 PE=1 SV=3	709.909
P00920	Carbonic anhydrase 2 OS=Mus musculus OX=10090 GN=Ca2 PE=1 SV=4	18765.6	16466.4	10196.5	14654.7	20223.5	10032.6	15910.1	17417.1	17517	17301.8	19811.5	14696.9	16651.5	7842.21	6553.41	1489.62	5993.05	9135.44	13434.7	16129.6	16611.1	28066.2	19007.4	16281.3	15142.8	14970.3	16948.1	17270.1	10349	5539.37	15391.8	21118.3	-0.0165343	0.0271532	-0.901701	0.456333	0.966858	0.847066	0.282017	0.196272	0.0115721	0.0637019	-1.13112	0.491072		Q5EBJ4	Ermin OS=Mus musculus OX=10090 GN=Ermn PE=1 SV=1	6080.71
P01831	Thy-1 membrane glycoprotein OS=Mus musculus OX=10090 GN=Thy1 PE=1 SV=1	344638	237373	280641	216368	241011	187704	480211	474617	464561	298952	292688	378454	392967	229283	280641	218882	223826	155601	392967	364832	334329	679748	344638	410409	287551	215028	473130	323365	300964	199436	364043	478265	-0.419293	-0.549074	-0.593664	0.393703	0.105233	0.00587639	0.128386	0.333352	-0.554328	-0.748953	-0.748679	0.417266		Q5PR73	GTP-binding protein Di-Ras2 OS=Mus musculus OX=10090 GN=Diras2 PE=1 SV=1	4144.11
P02469	Laminin subunit beta-1 OS=Mus musculus OX=10090 GN=Lamb1 PE=1 SV=3	1881.41	44555	4026.82	2971.99	57393.4	36703.3	1358.42	3118.95	4841.15	19227.1	30615.7	48243.1	100130	83578.6	156371	33354.7	69084.4	136015	39294.2	811.13	186238	140330	148372	6508.1	16821.1	32356.2	3106.17	32695.3	113360	79484.8	75447.8	98403.5	0.943774	3.39588	-0.512159	0.383232	0.501963	0.0253286	0.415051	0.768464	1.36086	4.81462	-0.647487	0.404927		Q5RKR3	Immunoglobulin superfamily containing leucine-rich repeat protein 2 OS=Mus musculus OX=10090 GN=Islr2 PE=1 SV=1	4519.73
P03888	NADH-ubiquinone oxidoreductase chain 1 OS=Mus musculus OX=10090 GN=Mtnd1 PE=1 SV=3	38280.6	33915.5	18001.2	31546.5	34809.7	28153.2	21715.4	14900.6	7804.94	13258.6	5860.61	6669.56	7935.12	32888.4	32888.4	6097.01	31757.8	45554.3	10517.3	28390.7	10829.1	11701.9	4430.63	81555.3	30065.8	31503.2	14807	8596.26	24570.6	27803	16579	32562.6	0.067375	-0.784496	0.178308	0.973854	0.834697	0.252542	0.831579	0.561637	0.12947	-1.08097	0.209761	1.10093		Q5SQX6	Cytoplasmic FMR1-interacting protein 2 OS=Mus musculus OX=10090 GN=Cyfip2 PE=1 SV=2	9425.08
P03911	NADH-ubiquinone oxidoreductase chain 4 OS=Mus musculus OX=10090 GN=Mtnd4 PE=1 SV=1	107129	64146.6	27838.4	67345	87689.8	7189.57	38682.7	52489.5	42271.5	47651.3	37864	47754.3	17517	17245.8	1930.39	16576.3	7415.98	6428.88	13931.3	10685	21591.6	6245.31	8010.7	2224.02	66371.3	54074.8	44481.2	44423.2	12231	10140.4	15402.6	5493.34	-0.295604	-0.00188371	-0.270433	-1.48742	0.730682	0.991753	0.748276	0.0536241	-0.380538	0.022751	-0.347373	-1.79948		Q5SWP3	NAC-alpha domain-containing protein 1 OS=Mus musculus OX=10090 GN=Nacad PE=1 SV=1	3811.79
P03921	NADH-ubiquinone oxidoreductase chain 5 OS=Mus musculus OX=10090 GN=Mtnd5 PE=1 SV=3	31274.2	8900.63	13183.5	9159.77	13025.6	7782.77	15050	23988.8	17596	6346.91	6968.98	3415.74	18246.2	17417.1	13258.6	6786.74	20495.1	135173	16929.2	16881.9	8359.14	14857.8	62035.5	11050	17786.1	9989.39	18878.3	5577.21	16307.3	54151.8	14056.8	29314.4	-0.832283	-1.75911	1.73149	1.06035	0.329814	0.0098421	0.405434	0.411141	-1.1346	-2.45547	2.13811	1.20285		Q61151	Serine/threonine-protein phosphatase 2A 56 kDa regulatory subunit epsilon isoform OS=Mus musculus OX=10090 GN=Ppp2r5e PE=1 SV=3	6940.97
P03930	ATP synthase protein 8 OS=Mus musculus OX=10090 GN=Mtatp8 PE=1 SV=1	1.00821e+06	1.28747e+06	1.33873e+06	990159	1.0356e+06	1.19453e+06	879312	837075	809669	560957	686606	849302	1.83474e+06	1.40115e+06	1.42749e+06	1.36762e+06	1.28747e+06	1.50371e+06	1.60299e+06	967563	1.25865e+06	1.36762e+06	1.06258e+06	1.11068e+06	1.21147e+06	1.07343e+06	842019	698955	1.55446e+06	1.38627e+06	1.2764e+06	1.1803e+06	-0.174532	-0.268653	-0.165207	-0.112937	0.313893	0.171108	0.335814	0.666024	-0.210424	-0.353475	-0.21673	-0.179766		Q61166	Microtubule-associated protein RP/EB family member 1 OS=Mus musculus OX=10090 GN=Mapre1 PE=1 SV=3	4829.81
P04370	Myelin basic protein OS=Mus musculus OX=10090 GN=Mbp PE=1 SV=2	990159	1.21559e+06	1.12653e+06	837075	837075	693448	296090	306988	323984	241011	238587	280641	474617	79135.7	131202	139717	50305.8	126735	55256.7	58577.1	51439.7	371516	77692	153534	1.11076e+06	789200	309021	253413	228318	105586	55091.2	200914	-0.493087	-0.286214	-1.11263	1.86669	0.0166589	0.0247827	0.389112	0.173188	-0.658013	-0.378241	-1.393	2.15306		Q61187	Tumor susceptibility gene 101 protein OS=Mus musculus OX=10090 GN=Tsg101 PE=1 SV=2	11965.1
P05063	Fructose-bisphosphate aldolase C OS=Mus musculus OX=10090 GN=Aldoc PE=1 SV=4	83578.6	130265	57185.7	95014.1	81555.3	82700.1	108527	115554	114978	102635	88808.7	106508	85811.4	62442.1	88314.4	56625.5	58980.4	52489.5	139717	119735	125093	261477	216368	246659	90343.3	86423.2	113020	99317.4	78856	56031.8	128182	241501	-0.0639993	-0.186455	-0.492974	0.913836	0.866009	0.0783187	0.0541104	0.00146813	-0.0551191	-0.23755	-0.623668	1.0302		Q61206	Platelet-activating factor acetylhydrolase IB subunit alpha2 OS=Mus musculus OX=10090 GN=Pafah1b2 PE=1 SV=2	2733.02
P05064	Fructose-bisphosphate aldolase A OS=Mus musculus OX=10090 GN=Aldoa PE=1 SV=2	441385	616604	533281	701141	572355	504674	951451	1.17757e+06	1.19453e+06	1.64475e+06	1.36762e+06	1.21559e+06	300676	315261	388703	378454	464561	360480	671201	896154	538189	905720	967563	604251	530424	592723	1.10785e+06	1.40932e+06	334880	401165	701848	825845	0.160214	0.347238	0.260552	0.234712	0.462149	0.111434	0.190618	0.464024	0.259914	0.515118	0.31187	0.22991		Q61290	Voltage-dependent R-type calcium channel subunit alpha-1E OS=Mus musculus OX=10090 GN=Cacna1e PE=1 SV=1	9770.18
P05201	Aspartate aminotransferase, cytoplasmic OS=Mus musculus OX=10090 GN=Got1 PE=1 SV=3	208998	292688	277103	277103	309650	138492	500889	331108	406516	616604	485831	451708	150141	115554	83281.1	145065	203409	130265	347568	360480	116747	277103	360480	198046	259596	241748	412838	518048	116325	159580	274932	278543	-0.102763	0.32751	0.456115	0.0188288	0.775255	0.208669	0.21666	0.970575	-0.109584	0.487296	0.554672	-0.0244911		Q61316	Heat shock 70 kDa protein 4 OS=Mus musculus OX=10090 GN=Hspa4 PE=1 SV=1	24123.9
P05202	Aspartate aminotransferase, mitochondrial OS=Mus musculus OX=10090 GN=Got2 PE=1 SV=1	5.15955e+06	7.13935e+06	4.9082e+06	5.39859e+06	6.0164e+06	6.0164e+06	5.15955e+06	6.0164e+06	5.39859e+06	4.9082e+06	4.9082e+06	4.9082e+06	8.85903e+06	6.0164e+06	6.0164e+06	6.0164e+06	6.0164e+06	7.13935e+06	6.0164e+06	7.13935e+06	7.13935e+06	8.85903e+06	5.39859e+06	6.0164e+06	5.7357e+06	5.81047e+06	5.52485e+06	4.9082e+06	6.96394e+06	6.39072e+06	6.76504e+06	6.75801e+06	0.0186842	-0.170742	-0.123927	-0.0014994	0.923873	0.0731109	0.603713	0.995333	0.0610562	-0.21539	-0.165478	-0.0484462		Q61330	Contactin-2 OS=Mus musculus OX=10090 GN=Cntn2 PE=1 SV=2	14470.5
P06151	L-lactate dehydrogenase A chain OS=Mus musculus OX=10090 GN=Ldha PE=1 SV=3	17221	15674.5	7334.65	12526.1	13221.5	12056.1	37719.1	31546.5	37719.1	31638.6	25444.7	36138.9	3858.37	1477.32	1737.67	3613.56	750.492	7013.55	2465.21	15465.2	19085.4	34715.5	5301.15	21908.5	13410	12601.2	35661.6	31074.1	2357.79	3792.53	12338.6	20641.7	-0.0897487	-0.198659	0.685728	0.742387	0.806375	0.285095	0.504939	0.448736	-0.0912985	-0.254761	0.839746	0.828162		Q61548	Clathrin coat assembly protein AP180 OS=Mus musculus OX=10090 GN=Snap91 PE=1 SV=1	117578
P06745	Glucose-6-phosphate isomerase OS=Mus musculus OX=10090 GN=Gpi PE=1 SV=4	99713.5	164559	87689.8	96655.2	118205	115554	198046	204230	198046	204230	184894	190332	51950	40207.9	102635	39294.2	12984	49897.3	143481	176114	154782	237373	174215	231086	117321	110138	200108	193152	64931.1	34058.5	158126	214225	-0.0911442	-0.0510404	-0.930894	0.438053	0.786648	0.318851	0.234503	0.0652591	-0.0932593	-0.0465748	-1.16737	0.469529		Q61885	Myelin-oligodendrocyte glycoprotein OS=Mus musculus OX=10090 GN=Mog PE=1 SV=1	46892.4
P06837	Neuromodulin OS=Mus musculus OX=10090 GN=Gap43 PE=1 SV=1	36009	35013.6	31274.2	45458.2	47651.3	10733.6	56221.4	93548.7	92289.7	78036.7	95814.8	120354	50305.8	69084.4	18653.4	72452.4	99713.5	38682.7	159648	147627	220673	271166	155601	194266	34098.9	34614.3	80686.6	98068.6	46014.5	70282.8	175982	207011	0.0216429	0.281462	0.611083	0.234276	0.967917	0.372573	0.350516	0.489345	0.0652134	0.422354	0.747072	0.229395		Q61941	NAD(P) transhydrogenase, mitochondrial OS=Mus musculus OX=10090 GN=Nnt PE=1 SV=2	183317
P07310	Creatine kinase M-type OS=Mus musculus OX=10090 GN=Ckm PE=1 SV=1	82458	135173	131793	81845.5	87977.8	120354	124619	247814	243540	129846	147627	184894	79404.9	26408.6	61156.6	48873	47104.8	57393.4	122184	156371	131793	139017	116747	177315	116475	96725.8	205324	154122	55656.7	51123.7	136783	144360	-0.268045	-0.413828	-0.122562	0.0777832	0.396298	0.304507	0.789278	0.729253	-0.341816	-0.558216	-0.163784	0.0449817		Q62108	Disks large homolog 4 OS=Mus musculus OX=10090 GN=Dlg4 PE=1 SV=1	16369.4
P07724	Albumin OS=Mus musculus OX=10090 GN=Alb PE=1 SV=3	1.21559e+06	1.17757e+06	1.24254e+06	1.30591e+06	905720	931167	1.19453e+06	1.11068e+06	1.30591e+06	1.25865e+06	1.15525e+06	1.36762e+06	809669	1.24254e+06	1.00821e+06	1.28747e+06	1.25865e+06	1.06258e+06	799039	990159	1.0356e+06	931167	623731	1.19453e+06	1.2119e+06	1.0476e+06	1.20371e+06	1.26051e+06	1.02014e+06	1.2029e+06	941598	916477	-0.210189	0.0665239	0.237753	-0.0390139	0.277198	0.533225	0.272267	0.895841	-0.260524	0.119226	0.283564	-0.092654		Q62356	Follistatin-related protein 1 OS=Mus musculus OX=10090 GN=Fstl1 PE=1 SV=2	15465.2
P07901	Heat shock protein HSP 90-alpha OS=Mus musculus OX=10090 GN=Hsp90aa1 PE=1 SV=4	62035.5	109944	90390.2	96978.5	126089	76480.5	174215	154782	158551	201162	150141	196791	192896	74824	100130	81555.3	87402.3	48243.1	190332	170666	216368	223826	158551	171668	87456.7	99849.4	162516	182698	122617	72400.2	192455	184682	0.191184	0.168877	-0.76009	-0.0594832	0.569313	0.31008	0.25587	0.761562	0.303429	0.263575	-0.955305	-0.116775		Q62420	Endophilin-A1 OS=Mus musculus OX=10090 GN=Sh3gl2 PE=1 SV=2	60149.4
P08113	Endoplasmin OS=Mus musculus OX=10090 GN=Hsp90b1 PE=1 SV=2	33354.7	9927.33	23692.9	40896.3	33278.5	28066.2	8145.85	5063.65	2216.48	6037.18	3726.95	12984	57030.1	67345	61753.4	73761.2	77268.5	77268.5	21956.9	11479.3	8114.28	3494.15	9425.08	7124.16	22325	34080.4	5142	7582.71	62042.8	76099.4	13850.2	6681.13	0.610281	0.560385	0.29462	-1.05174	0.203969	0.496467	0.011786	0.187249	0.892285	0.81572	0.354168	-1.28607		Q64105	Sepiapterin reductase OS=Mus musculus OX=10090 GN=Spr PE=1 SV=1	21394.8
P08228	Superoxide dismutase [Cu-Zn] OS=Mus musculus OX=10090 GN=Sod1 PE=1 SV=2	148372	177315	252608	204230	220673	183317	271166	250066	179091	208998	266765	289638	90390.2	65112.2	42493.6	41741.4	70313.6	12761	123724	56473.6	66804.3	128918	49494.7	3951.34	192765	202740	233441	255133	65998.7	41605.3	82333.9	60787.9	0.0727862	0.128194	-0.665669	-0.437704	0.776816	0.586843	0.322282	0.63558	0.137073	0.2062	-0.838076	-0.562477		Q64487	Receptor-type tyrosine-protein phosphatase delta OS=Mus musculus OX=10090 GN=Ptprd PE=1 SV=3	955.6
P08249	Malate dehydrogenase, mitochondrial OS=Mus musculus OX=10090 GN=Mdh2 PE=1 SV=3	7.13935e+06	1.5731e+07	1.07238e+07	8.85903e+06	1.07238e+07	8.85903e+06	7.13935e+06	8.85903e+06	1.07238e+07	8.85903e+06	1.07238e+07	1.07238e+07	6.0164e+06	7.13935e+06	8.85903e+06	7.13935e+06	8.85903e+06	8.85903e+06	8.85903e+06	8.85903e+06	8.85903e+06	7.13935e+06	8.85903e+06	1.07238e+07	1.1198e+07	9.48061e+06	8.90739e+06	1.01022e+07	7.33826e+06	8.28581e+06	8.85903e+06	8.90739e+06	-0.240194	0.181594	0.175204	0.00785296	0.540233	0.378373	0.399541	0.964978	-0.302683	0.281511	0.205906	-0.0374253		Q68FL4	Putative adenosylhomocysteinase 3 OS=Mus musculus OX=10090 GN=Ahcyl2 PE=1 SV=1	1985.33
P08551	Neurofilament light polypeptide OS=Mus musculus OX=10090 GN=Nefl PE=1 SV=5	26203	22018.9	17301.8	3584.04	13308.9	3774.39	9581.71	8433.45	29421.7	3482.03	8455.9	7842.21	12354.2	1985.33	7978.95	2216.48	1372	10280.3	15963.2	9513.23	8257.02	429.701	1293.94	17761.5	21841.2	6889.11	15812.3	6593.38	7439.49	4622.94	11244.5	6495.06	-1.66466	-1.26195	-0.686392	-0.791805	0.0220557	0.257672	0.533112	0.481263	-2.30415	-1.75433	-0.863806	-0.979756		Q6IRU5	Clathrin light chain B OS=Mus musculus OX=10090 GN=Cltb PE=1 SV=1	7074.81
P08752	Guanine nucleotide-binding protein G(i) subunit alpha-2 OS=Mus musculus OX=10090 GN=Gnai2 PE=1 SV=5	34020.7	39148.2	31191.4	34809.7	36703.3	27996.3	53176.2	32626.1	50606.5	52149.1	49897.3	47523	122184	78456.6	78843.1	66300.5	130265	40663.5	88808.7	107129	105936	181465	116244	120354	34786.8	33169.8	45469.6	49856.5	93161.1	79076.5	100625	139355	-0.0686708	0.132879	-0.236478	0.469777	0.670089	0.542672	0.666614	0.151755	-0.0616828	0.212807	-0.305216	0.506914		Q6NXK7	Inactive dipeptidyl peptidase 10 OS=Mus musculus OX=10090 GN=Dpp10 PE=1 SV=1	83281.1
P09405	Nucleolin OS=Mus musculus OX=10090 GN=Ncl PE=1 SV=2	24199	9102.78	7124.16	11023	11023	1552.65	3453.92	10867.6	19289.8	5784.98	4913.22	4282.64	7334.65	9461.55	4601.59	17027.8	2046.96	24644.4	10343.2	13308.9	5141.81	3656.28	1737.67	3774.39	13475.3	7866.22	11203.8	4993.61	7132.6	14573	9597.98	3056.11	-0.776576	-1.16583	1.0308	-1.65103	0.420093	0.247928	0.334413	0.0574853	-1.05633	-1.61877	1.26817	-1.99228		Q6P1F6	Serine/threonine-protein phosphatase 2A 55 kDa regulatory subunit B alpha isoform OS=Mus musculus OX=10090 GN=Ppp2r2a PE=1 SV=1	4175.49
P09411	Phosphoglycerate kinase 1 OS=Mus musculus OX=10090 GN=Pgk1 PE=1 SV=4	214033	223826	334329	266765	258305	247814	351527	364832	397956	341717	360480	358634	229283	93090.8	88808.7	42642.8	106508	61156.6	217523	237373	285606	210026	326722	214033	257396	257628	371438	353610	137061	70102.5	246834	250260	0.00130108	-0.070962	-0.96728	0.0198895	0.995529	0.30148	0.250567	0.940675	0.0366319	-0.0746703	-1.21254	-0.0232412		Q6P5E6	ADP-ribosylation factor-binding protein GGA2 OS=Mus musculus OX=10090 GN=Gga2 PE=1 SV=1	10032.6
P09528	Ferritin heavy chain OS=Mus musculus OX=10090 GN=Fth1 PE=1 SV=2	20265.8	709.909	2141.68	6386.48	3674.61	10256.3	13718.2	5497.32	3705.38	737.951	913.468	1358.42	4375.06	1694.11	1846.24	4672.9	8087.01	25744.8	3826.54	6508.1	519.784	26386	40207.9	6691.42	7705.79	6772.45	7640.32	1003.28	2638.47	12834.9	3618.14	24428.4	-0.186266	-2.92891	2.2823	2.75524	0.894011	0.0980742	0.196567	0.102863	-0.226911	-4.10524	2.82196	3.20014		Q6PAK3	Protein arginine N-methyltransferase 8 OS=Mus musculus OX=10090 GN=Prmt8 PE=1 SV=2	2475.45
P09671	Superoxide dismutase [Mn], mitochondrial OS=Mus musculus OX=10090 GN=Sod2 PE=1 SV=3	1.06258e+06	1.06258e+06	1.17757e+06	1.15525e+06	1.24254e+06	1.06258e+06	905720	951451	896154	728314	879312	837075	1.57455e+06	1.28747e+06	1.50371e+06	1.24254e+06	1.40115e+06	1.46063e+06	1.30591e+06	1.64475e+06	1.68088e+06	1.40115e+06	1.33873e+06	1.33873e+06	1.10091e+06	1.15346e+06	917775	814901	1.45524e+06	1.36811e+06	1.54385e+06	1.35954e+06	0.0672634	-0.171516	-0.0890791	-0.183412	0.461425	0.0992508	0.465509	0.203055	0.129313	-0.216482	-0.122213	-0.262815		Q6PDL0	Cytoplasmic dynein 1 light intermediate chain 2 OS=Mus musculus OX=10090 GN=Dync1li2 PE=1 SV=2	5539.55
P09925	Surfeit locus protein 1 OS=Mus musculus OX=10090 GN=Surf1 PE=1 SV=3	31382.3	16522.3	28285.8	24997.3	27146	33420.2	17826	18335.7	16024.3	16401.3	19397.3	2773.78	16774.9	39568.7	47523	35734.6	11090.7	37561.9	15081.3	37719.1	8145.85	8604.82	29869.8	11800.1	25396.8	28521.2	17395.3	12857.5	34622.2	28129.1	20315.4	16758.2	0.167387	-0.436095	-0.299637	-0.277707	0.579206	0.429098	0.632453	0.764975	0.269992	-0.589619	-0.38363	-0.373934		Q6PDQ2	Chromodomain-helicase-DNA-binding protein 4 OS=Mus musculus OX=10090 GN=Chd4 PE=1 SV=1	3240.7
P0DJF2	Protein PET117 homolog, mitochondrial OS=Mus musculus OX=10090 GN=Pet117 PE=3 SV=1	1400.33	21591.6	29337.9	16611.1	17723.7	15194.9	7737.98	8359.14	12526.1	6858.22	14722.5	15963.2	14550.3	16058.2	16686.6	14767.4	10928.7	4913.22	16466.4	666.536	5590.39	2712.3	7586.73	15879.8	17443.3	16509.9	9541.06	12514.7	15765.1	10203.1	7574.43	8726.26	-0.0793389	0.391397	-0.627722	0.204226	0.916476	0.408402	0.131173	0.858198	-0.0766721	0.577395	-0.790964	0.193984		Q6PE13	Proline-rich transmembrane protein 3 OS=Mus musculus OX=10090 GN=Prrt3 PE=1 SV=1	767.508
P0DP28	Calmodulin-3 OS=Mus musculus OX=10090 GN=Calm3 PE=1 SV=1	341717	464561	401919	448447	351527	410409	788261	788261	738054	711829	701141	879312	131793	74442	124619	93548.7	38682.7	64601.4	303952	344638	163290	229283	227131	435135	402732	403461	771525	764094	110285	65610.9	270627	297183	0.00260875	-0.0139624	-0.749222	0.135048	0.987934	0.907517	0.136325	0.778306	0.0384693	0.00571639	-0.941812	0.112463		Q6Q477	Plasma membrane calcium-transporting ATPase 4 OS=Mus musculus OX=10090 GN=Atp2b4 PE=1 SV=1	29549.2
P10126	Elongation factor 1-alpha 1 OS=Mus musculus OX=10090 GN=Eef1a1 PE=1 SV=3	19048.9	25273.2	17701.3	27035.2	26694.3	17483	18291	29756.4	19941.5	37322.9	31458.5	43996.1	32102.1	31191.4	32441.9	27838.4	34715.5	18704.9	4928.76	32708.9	31382.3	41633.6	32355.6	27461.4	20674.5	23737.5	22663	37592.5	31911.8	27086.3	23006.6	33816.9	0.19932	0.730109	-0.236527	0.555694	0.476369	0.0427186	0.358199	0.338621	0.314861	1.05508	-0.305277	0.60816		Q71LX4	Talin-2 OS=Mus musculus OX=10090 GN=Tln2 PE=1 SV=3	36138.9
P10605	Cathepsin B OS=Mus musculus OX=10090 GN=Ctsb PE=1 SV=2	18246.2	57393.4	20709.5	38220.1	48243.1	36505.6	34412.7	46552.2	32626.1	36009	16881.9	8340.85	43996.1	25215.9	24519.7	20313.6	19140.8	47858.2	30189.7	23919.1	17417.1	63956.4	31757.8	14470.5	32116.4	40989.6	37863.7	20410.6	31243.9	29104.2	23842	36728.3	0.35195	-0.891497	-0.102348	0.623386	0.537608	0.133048	0.859601	0.437642	0.529314	-1.23187	-0.138687	0.68793		Q7TMS5	Broad substrate specificity ATP-binding cassette transporter ABCG2 OS=Mus musculus OX=10090 GN=Abcg2 PE=1 SV=1	4782.3
P10637	Microtubule-associated protein tau OS=Mus musculus OX=10090 GN=Mapt PE=1 SV=3	116747	169740	128013	518902	40511	289638	289638	243540	264474	623731	623731	701141	231086	157926	146547	269042	637414	319832	296090	277103	246659	1.83474e+06	1.42749e+06	1.17757e+06	138167	283017	265884	649534	178520	408763	273284	1.47993e+06	1.03448	1.28861	1.19518	2.43706	0.356445	0.000189703	0.123407	0.00327709	1.48831	1.84274	1.47226	2.82519		Q7TQI3	Ubiquitin thioesterase OTUB1 OS=Mus musculus OX=10090 GN=Otub1 PE=1 SV=2	9901.33
P10639	Thioredoxin OS=Mus musculus OX=10090 GN=Txn PE=1 SV=3	4810.9	3997.21	11050	17027.8	1653.39	8753.56	8359.14	8420.24	50449.8	30189.7	42738.2	2037.08	11667.9	52489.5	46432.5	60149.4	25686.2	41633.6	47651.3	57185.7	29337.9	26528.7	23561.9	4070.63	6619.37	9144.9	22409.7	24988.3	36863.3	42489.7	44724.9	18053.7	0.466274	0.15713	0.20493	-1.30878	0.638072	0.89575	0.745157	0.0687769	0.689946	0.247009	0.242814	-1.58897		Q7TSE6	Serine/threonine-protein kinase 38-like OS=Mus musculus OX=10090 GN=Stk38l PE=1 SV=2	3943.13
P10649	Glutathione S-transferase Mu 1 OS=Mus musculus OX=10090 GN=Gstm1 PE=1 SV=2	485831	397956	560957	371516	432952	451708	371516	371516	401919	206659	258305	312448	258305	258305	166000	306988	303952	435135	109023	153534	147627	451708	238587	175122	481581	418726	381650	259138	227537	348692	136728	288472	-0.201774	-0.558533	0.615855	1.07712	0.300982	0.0189853	0.0844804	0.148067	-0.248701	-0.762294	0.752996	1.22262		Q80U28	MAP kinase-activating death domain protein OS=Mus musculus OX=10090 GN=Madd PE=1 SV=2	2260.12
P10852	4F2 cell-surface antigen heavy chain OS=Mus musculus OX=10090 GN=Slc3a2 PE=1 SV=1	32518.6	21269.9	52898.7	57030.1	48873	24722.4	50813.9	53041.3	29869.8	42493.6	60703.6	71404.4	82458	61446.7	52489.5	51891.3	84362.4	34913	125093	110653	102635	145065	117578	123724	35562.4	43541.8	44575	58200.5	65464.7	57055.5	112794	128789	0.292049	0.384798	-0.198351	0.191321	0.583788	0.291062	0.646953	0.206118	0.44515	0.568089	-0.257879	0.178777		Q80V03	Uncharacterized aarF domain-containing protein kinase 5 OS=Mus musculus OX=10090 GN=Adck5 PE=2 SV=2	16229.4
P10922	Histone H1.0 OS=Mus musculus OX=10090 GN=H1-0 PE=2 SV=4	6878.86	13851.2	15783	5972.82	8087.01	12952.9	2083.31	3972.73	8486.41	4687.94	3997.21	5106.27	19085.4	14993.9	37031.4	28066.2	38582.8	12197.9	16774.9	14993.9	17928.7	35842.1	23308.7	32441.9	12171	9004.25	4847.48	4597.14	23703.5	26282.3	16565.8	30530.9	-0.434771	-0.0765004	0.14899	0.88206	0.4048	0.902894	0.813366	0.0219959	-0.576075	-0.0824811	0.173361	0.992756		Q80XI4	Phosphatidylinositol 5-phosphate 4-kinase type-2 beta OS=Mus musculus OX=10090 GN=Pip4k2b PE=1 SV=1	347.167
P11438	Lysosome-associated membrane glycoprotein 1 OS=Mus musculus OX=10090 GN=Lamp1 PE=1 SV=2	12921.4	8561.53	40511	14857.8	31840.1	18439.9	29068.3	21662.5	21956.9	8038.21	18477.8	20223.5	86559.2	16129.6	21956.9	42139.1	47523	11090.7	32708.9	16369.4	54423.7	14654.7	17170.4	13931.3	20664.7	21712.6	24229.2	15579.8	41548.6	33584.3	34500.7	15252.1	0.0713668	-0.63707	-0.307014	-1.17761	0.930319	0.12755	0.76833	0.156926	0.135078	-0.873054	-0.392789	-1.4344		Q80YN3	Breast carcinoma-amplified sequence 1 homolog OS=Mus musculus OX=10090 GN=Bcas1 PE=1 SV=3	685.147
P11499	Heat shock protein HSP 90-beta OS=Mus musculus OX=10090 GN=Hsp90ab1 PE=1 SV=3	101160	196791	168024	166000	152011	128013	246659	216368	210905	252608	214033	266765	218882	87977.8	104115	125093	95814.8	170666	238587	255826	245508	336983	237373	280641	155325	148675	224644	244468	136991	130525	246640	284999	-0.0631339	0.122008	-0.0697648	0.208547	0.83765	0.362072	0.896356	0.260192	-0.0539031	0.197476	-0.0982334	0.199077		Q80Z24	Neuronal growth regulator 1 OS=Mus musculus OX=10090 GN=Negr1 PE=1 SV=1	21053.7
P11798	Calcium/calmodulin-dependent protein kinase type II subunit alpha OS=Mus musculus OX=10090 GN=Camk2a PE=1 SV=2	237373	300676	306988	413242	319832	227131	774608	631495	743221	753258	753258	743221	422961	171668	269042	187704	245508	45827.1	711829	774608	718656	631495	711829	693448	281679	320069	716441	749912	287890	159680	735031	678924	0.184328	0.0658731	-0.850336	-0.114555	0.545167	0.485088	0.245055	0.148501	0.293796	0.118309	-1.06735	-0.181673		Q810U3	Neurofascin OS=Mus musculus OX=10090 GN=Nfasc PE=1 SV=1	8257.02
P12265	Beta-glucuronidase OS=Mus musculus OX=10090 GN=Gusb PE=1 SV=2	54696.7	15610	51950	26528.7	80890	49033	50128.4	30730.4	83281.1	12231	36009	33128.2	22544.7	9741.69	18213.2	7222.49	9581.71	30189.7	6727.01	9461.55	10032.6	13680.5	13333.2	2626.28	40752.3	52150.6	54713.3	27122.7	16833.2	15664.6	8740.38	9879.99	0.355803	-1.01239	-0.103799	0.176814	0.602413	0.18141	0.893649	0.777439	0.534728	-1.40237	-0.140489	0.161682		Q8BG19	Protein O-mannosyl-transferase TMTC4 OS=Mus musculus OX=10090 GN=Tmtc4 PE=2 SV=1	267.082
P12382	ATP-dependent 6-phosphofructokinase, liver type OS=Mus musculus OX=10090 GN=Pfkl PE=1 SV=4	65497.6	59864.3	63956.4	41037.6	54696.7	44229.7	81081.1	91083.1	81845.5	83905.8	80628.4	99713.5	14900.6	63956.4	10849.8	57393.4	24722.4	10169	44973.2	49578.8	23839.6	34020.7	56625.5	52489.5	63106.1	46654.7	84669.9	88082.6	29902.3	30761.6	39463.9	47711.9	-0.435759	0.0570069	0.0408751	0.273817	0.0209604	0.637885	0.970782	0.477615	-0.577463	0.105805	0.0391313	0.275992		Q8BG39	Synaptic vesicle glycoprotein 2B OS=Mus musculus OX=10090 GN=Sv2b PE=1 SV=1	75111.9
P12787	Cytochrome c oxidase subunit 5A, mitochondrial OS=Mus musculus OX=10090 GN=Cox5a PE=1 SV=2	1.36762e+06	2.21756e+06	1.95877e+06	1.19453e+06	1.28747e+06	1.64475e+06	1.25865e+06	1.76629e+06	1.76629e+06	951451	1.0356e+06	990159	4.10773e+06	2.14639e+06	2.35334e+06	1.83474e+06	2.14639e+06	2.59683e+06	2.14639e+06	3.27465e+06	3.75024e+06	2.09745e+06	4.67329e+06	4.67329e+06	1.84798e+06	1.37559e+06	1.59708e+06	992402	2.86915e+06	2.19266e+06	3.0571e+06	3.81468e+06	-0.425907	-0.686438	-0.387946	0.319399	0.174558	0.0240755	0.36351	0.483281	-0.563621	-0.942678	-0.493271	0.329706		Q8BH15	CCR4-NOT transcription complex subunit 10 OS=Mus musculus OX=10090 GN=Cnot10 PE=1 SV=1	1005.21
P12960	Contactin-1 OS=Mus musculus OX=10090 GN=Cntn1 PE=1 SV=1	10614.3	28745.9	17826	19349	19007.4	18828.9	27543	28285.8	23561.9	28576.7	25924.2	28745.9	29869.8	58229.8	53409.3	82458	45827.1	49694	42738.2	58980.4	68028.1	62623.7	45075.1	61753.4	19062	19061.8	26463.5	27748.9	47169.6	59326.3	56582.2	56484.1	-1.91358e-05	0.0684257	0.330815	-0.00250451	0.999964	0.498264	0.450499	0.992124	0.0347769	0.121909	0.399105	-0.0496307		Q8BHL3	TBC1 domain family member 10B OS=Mus musculus OX=10090 GN=Tbc1d10b PE=1 SV=2	2093.64
P13439	Uridine 5'-monophosphate synthase OS=Mus musculus OX=10090 GN=Umps PE=1 SV=3	21495.9	3139.52	5652.25	8400.16	7168.63	15963.2	10425.4	20265.8	9845.28	11588.4	6245.31	10614.3	4601.59	23561.9	11001.1	1134.31	7168.63	10320.6	1956.22	6281.15	4375.06	2689.94	27461.4	9135.44	10095.9	10510.7	13512.2	9482.67	13054.8	6207.83	4204.14	13095.6	0.0580874	-0.510893	-1.07242	1.6392	0.951205	0.344108	0.330486	0.302806	0.11642	-0.695106	-1.34308	1.88498		Q8BI08	Protein MAL2 OS=Mus musculus OX=10090 GN=Mal2 PE=1 SV=1	105356
P13707	Glycerol-3-phosphate dehydrogenase [NAD(+)], cytoplasmic OS=Mus musculus OX=10090 GN=Gpd1 PE=1 SV=3	18828.9	3465.91	20529.2	2025.6	3020.55	1477.32	19227.1	17140.7	19349	4642.86	3036.19	6691.42	6940.97	6490.97	14289.7	2397.54	6097.01	8726.11	8696.42	9295.43	13668.4	6858.22	1580.87	7401.58	14274.7	2174.49	18572.3	4790.16	9240.55	5740.22	10553.4	5280.22	-2.71471	-1.95501	-0.686872	-0.999037	0.0904012	0.000418863	0.325251	0.0957405	-3.77952	-2.73174	-0.864401	-1.22396		Q8BIW1	Exopolyphosphatase PRUNE1 OS=Mus musculus OX=10090 GN=Prune1 PE=1 SV=1	3839.88
P14094	Sodium/potassium-transporting ATPase subunit beta-1 OS=Mus musculus OX=10090 GN=Atp1b1 PE=1 SV=1	315261	485831	312448	334329	369024	315261	432952	538189	485831	456869	419212	555215	546026	341717	428860	283667	435135	269042	849302	679748	738054	990159	693448	743221	371180	339538	485658	477098	438868	329281	755701	808942	-0.128546	-0.0256524	-0.414465	0.098221	0.622756	0.874039	0.240217	0.636779	-0.145812	-0.01077	-0.526195	0.069066		Q8BIZ1	Ankyrin repeat and sterile alpha motif domain-containing protein 1B OS=Mus musculus OX=10090 GN=Anks1b PE=1 SV=3	1477.32
P14148	60S ribosomal protein L7 OS=Mus musculus OX=10090 GN=Rpl7 PE=1 SV=2	10554.3	34913	38220.1	23614.6	22018.9	19445.9	7643.85	7548.71	16159.9	7548.71	10067.2	7145.96	17417.1	20777.4	31638.6	29337.9	8285.66	37463.3	7874.75	13107.1	6583.88	17723.7	3839.88	14432.4	27895.8	21693.1	10450.8	8253.95	23277.7	25028.9	9188.58	11998.7	-0.36281	-0.340459	0.104648	0.38496	0.520107	0.504246	0.865447	0.577382	-0.474965	-0.454743	0.118308	0.406964		Q8BJM7	S-adenosyl-L-methionine-dependent tRNA 4-demethylwyosine synthase TYW1 OS=Mus musculus OX=10090 GN=Tyw1 PE=1 SV=1	617.565
P14152	Malate dehydrogenase, cytoplasmic OS=Mus musculus OX=10090 GN=Mdh1 PE=1 SV=3	470065	743221	647467	662492	616604	598679	1.11068e+06	1.15525e+06	951451	1.46063e+06	1.42749e+06	1.46063e+06	738054	460654	572355	474617	555215	386726	1.42749e+06	1.21559e+06	1.24254e+06	1.24254e+06	931167	990159	620251	625925	1.07246e+06	1.44958e+06	590354	472186	1.29521e+06	1.05462e+06	0.0131383	0.434715	-0.322226	-0.296457	0.948306	0.00387861	0.277685	0.107649	0.0532639	0.638487	-0.411675	-0.39603		Q8BJY1	26S proteasome non-ATPase regulatory subunit 5 OS=Mus musculus OX=10090 GN=Psmd5 PE=1 SV=4	9540.27
P14206	40S ribosomal protein SA OS=Mus musculus OX=10090 GN=Rpsa PE=1 SV=4	6265.86	8340.85	2996.78	3415.74	2112.57	2176.24	1580.87	5125.58	5925.35	3494.15	4342.11	5745.14	6786.74	12085.8	1033.62	6615.9	16401.3	1906.2	6615.9	8433.45	5021.85	2812.14	2842.35	1229.38	5867.83	2568.18	4210.6	4527.13	6635.39	8307.79	6690.4	2294.62	-1.19208	0.104573	0.324284	-1.54384	0.110118	0.841901	0.769379	0.0171931	-1.64014	0.172887	0.390997	-1.86596		Q8BJZ4	28S ribosomal protein S35, mitochondrial OS=Mus musculus OX=10090 GN=Mrps35 PE=1 SV=2	13417.5
P14211	Calreticulin OS=Mus musculus OX=10090 GN=Calr PE=1 SV=1	37031.4	37322.9	33213.6	48329.5	35135.4	39839.9	13519.6	12298.9	4879.89	5319.16	12579.9	37864	80150.3	126735	136570	114021	144210	108044	27758.8	24443.2	40896.3	31546.5	33614.9	26954.2	35855.9	41101.6	10232.8	18587.7	114485	122092	31032.8	30705.2	0.196984	0.861147	0.0928068	-0.0153091	0.268066	0.459789	0.731755	0.954503	0.311578	1.23989	0.103607	-0.0647198		Q8BML9	Glutamine--tRNA ligase OS=Mus musculus OX=10090 GN=Qars1 PE=1 SV=1	1956.22
P14231	Sodium/potassium-transporting ATPase subunit beta-2 OS=Mus musculus OX=10090 GN=Atp1b2 PE=1 SV=2	37463.3	46119.1	36138.9	14586.2	39839.9	36421.2	7334.65	40779.1	18335.7	40065.7	11826.4	29756.4	79135.7	10425.4	43692.5	8359.14	27543	23692.9	78456.6	80890	69084.4	126735	66804.3	53582.8	39907.1	30282.4	22149.8	27216.2	44417.9	19865	76143.7	82374	-0.398164	0.29717	-1.16091	0.113466	0.321102	0.71333	0.300917	0.798115	-0.524641	0.444507	-1.45294	0.087031		Q8BRT1	CLIP-associating protein 2 OS=Mus musculus OX=10090 GN=Clasp2 PE=1 SV=1	7251.49
P14869	60S acidic ribosomal protein P0 OS=Mus musculus OX=10090 GN=Rplp0 PE=1 SV=3	16881.9	36589.3	27996.3	12761	20529.2	9864.38	2105.82	30950.1	36505.6	17649.1	23308.7	34913	6406.2	13584.6	26309.7	19763.8	5879.06	21341	96978.5	1094.18	2626.28	22018.9	5395.37	36009	27155.8	14384.8	23187.2	25290.2	15433.5	15661.3	33566.3	21141.1	-0.916712	0.125254	0.021137	-0.666964	0.122273	0.867327	0.977572	0.725026	-1.25323	0.202054	0.0146254	-0.832642		Q8BW96	Calcium/calmodulin-dependent protein kinase type 1D OS=Mus musculus OX=10090 GN=Camk1d PE=1 SV=2	1061.34
P15105	Glutamine synthetase OS=Mus musculus OX=10090 GN=Glul PE=1 SV=6	97595.1	152011	93548.7	101160	105936	103757	72452.4	65735.8	92034.4	86979.1	82700.1	96285.5	116747	101459	60918.9	70588	114021	88314.4	266765	186238	145065	136570	160736	210026	114385	103618	76740.9	88654.9	93041.5	90974.5	199356	169110	-0.142626	0.208205	-0.0324119	-0.23738	0.599349	0.249444	0.925943	0.509057	-0.165595	0.31904	-0.0518581	-0.326412		Q8BXN9	Transmembrane protein 87A OS=Mus musculus OX=10090 GN=Tmem87a PE=1 SV=1	11050
P15532	Nucleoside diphosphate kinase A OS=Mus musculus OX=10090 GN=Nme1 PE=1 SV=1	30615.7	17027.8	11701.9	46119.1	39480.2	20860.1	72123.4	57393.4	62442.1	74232	72778.8	69665.4	66580.9	54423.7	11385.8	20495.1	66300.5	7415.98	87977.8	86979.1	76229.3	102635	71404.4	76229.3	19781.8	35486.5	63986.3	72225.4	44130.1	31403.9	83728.7	83423	0.843096	0.174743	-0.490822	-0.0052771	0.171047	0.142865	0.630546	0.977979	1.2194	0.271848	-0.620995	-0.0528979		Q8BXR9	Oxysterol-binding protein-related protein 6 OS=Mus musculus OX=10090 GN=Osbpl6 PE=1 SV=1	45554.3
P16045	Galectin-1 OS=Mus musculus OX=10090 GN=Lgals1 PE=1 SV=3	4891.53	4601.59	5702.94	4342.11	4891.53	3601.24	3087.26	1552.65	3087.26	4375.06	3558.72	2723.99	10462.1	7902.44	7092.94	8784.34	5721.7	5301.15	5242.57	10320.6	4261.61	3613.56	3020.55	3272.11	5065.35	4278.29	2575.72	3552.59	8485.83	6602.4	6608.25	3302.07	-0.243628	0.463895	-0.362066	-1.0009	0.189431	0.234884	0.276316	0.154385	-0.307508	0.679641	-0.46114	-1.22615		Q8BYR5	Calcium-dependent secretion activator 2 OS=Mus musculus OX=10090 GN=Cadps2 PE=1 SV=2	22466.7
P16125	L-lactate dehydrogenase B chain OS=Mus musculus OX=10090 GN=Ldhb PE=1 SV=2	155601	206659	184124	206659	218882	181465	292688	246659	274937	261477	170666	261477	406516	238587	312448	309650	347568	298952	511775	419212	432952	480211	435135	388703	182128	202335	271428	231206	319184	318723	454646	434683	0.151797	-0.231388	-0.00208251	-0.0647804	0.33441	0.291187	0.993201	0.636616	0.248087	-0.300919	-0.0142027	-0.123018		Q8BYY4	Tetratricopeptide repeat protein 39B OS=Mus musculus OX=10090 GN=Ttc39b PE=1 SV=1	3726.95
P16330	2',3'-cyclic-nucleotide 3'-phosphodiesterase OS=Mus musculus OX=10090 GN=Cnp PE=1 SV=3	55256.7	47754.3	62623.7	46741.8	47523	47858.2	102635	73095.9	71404.4	26203	28465.7	35407.8	22794.1	53582.8	12276	72778.8	96978.5	46432.5	153534	99713.5	128013	9183.19	109479	130265	55211.6	47374.3	82378.6	30025.5	29551	72063.3	127087	82976.1	-0.220864	-1.45608	1.28606	-0.615049	0.142811	0.00759445	0.09059	0.337139	-0.275524	-2.02811	1.58509	-0.771463		Q8C0E2	Vacuolar protein sorting-associated protein 26B OS=Mus musculus OX=10090 GN=Vps26b PE=1 SV=1	1489.62
P16332	Methylmalonyl-CoA mutase, mitochondrial OS=Mus musculus OX=10090 GN=Mmut PE=1 SV=2	47104.8	26309.7	54021.1	24361.5	39043.1	29214.8	33915.5	16129.6	12318.7	22847.4	27758.8	19445.9	39294.2	7533.19	37864	48741.8	35514.1	38470.9	36589.3	55841.6	16159.9	5677.94	39294.2	9581.71	42478.5	30873.1	20787.9	23350.7	28230.5	40908.9	36196.9	18184.6	-0.460383	0.16772	0.535162	-0.993148	0.283684	0.735657	0.317307	0.313019	-0.612062	0.261943	0.652811	-1.21702		Q8C0I1	Alkyldihydroxyacetonephosphate synthase, peroxisomal OS=Mus musculus OX=10090 GN=Agps PE=1 SV=1	39677.6
P16546	Spectrin alpha chain, non-erythrocytic 1 OS=Mus musculus OX=10090 GN=Sptan1 PE=1 SV=4	57735.3	36812.3	59587.5	58980.4	32996.5	45956.6	65735.8	53409.3	63217.5	92289.7	74824	91536.6	78036.7	39148.2	41741.4	90736.5	70588	36301.1	96655.2	21053.7	94487.6	40065.7	65497.6	60149.4	51378.4	45977.8	60787.6	86216.8	52975.4	65875.2	70732.2	55237.6	-0.160223	0.504193	0.314412	-0.356716	0.633144	0.0204075	0.558743	0.583646	-0.190319	0.736472	0.37874	-0.46704		Q8C0N2	Glycerol-3-phosphate acyltransferase 3 OS=Mus musculus OX=10090 GN=Gpat3 PE=1 SV=1	2375.29
P16858	Glyceraldehyde-3-phosphate dehydrogenase OS=Mus musculus OX=10090 GN=Gapdh PE=1 SV=2	1.15525e+06	3.07098e+06	1.72564e+06	2.14639e+06	1.83474e+06	1.68088e+06	4.454e+06	4.10773e+06	4.10773e+06	4.454e+06	4.10773e+06	5.15955e+06	951451	701141	879312	637414	774608	572355	1.91256e+06	1.76629e+06	1.87216e+06	1.72564e+06	1.50371e+06	1.83474e+06	1.98396e+06	1.88734e+06	4.22315e+06	4.57376e+06	843968	661459	1.85034e+06	1.68803e+06	-0.0720291	0.11506	-0.351536	-0.132446	0.876656	0.348318	0.128068	0.202906	-0.0664013	0.187677	-0.448066	-0.202756		Q8C0Z1	Protein FAM234A OS=Mus musculus OX=10090 GN=Fam234a PE=1 SV=1	10733.6
P17047	Lysosome-associated membrane glycoprotein 2 OS=Mus musculus OX=10090 GN=Lamp2 PE=1 SV=2	102149	50449.8	63217.5	39294.2	68569.4	49897.3	19397.3	40207.9	51950	62807.1	48329.5	63217.5	14094.7	21449.1	42642.8	19473.4	29421.7	78036.7	53409.3	70313.6	38873.5	58980.4	11385.8	22681.6	71938.9	52587	37185.1	58118.1	26062.2	42310.6	54198.8	31016	-0.452067	0.644262	0.699058	-0.805251	0.336826	0.122146	0.462433	0.244135	-0.600377	0.934013	0.856297	-0.995601		Q8C1A5	Thimet oligopeptidase OS=Mus musculus OX=10090 GN=Thop1 PE=1 SV=1	4261.61
P17156	Heat shock-related 70 kDa protein 2 OS=Mus musculus OX=10090 GN=Hspa2 PE=1 SV=2	15229.9	66300.5	24443.2	8486.41	2430.36	19349	25444.7	19085.4	3512.95	12298.9	11889.7	64601.4	81845.5	38349.6	19473.4	34412.7	15266.4	50305.8	60410.8	47352.1	54021.1	118930	63956.4	81845.5	35324.5	10088.6	16014.4	29596.7	46556.1	33328.3	53928	88244	-1.80795	0.88607	-0.482225	0.710463	0.200353	0.507345	0.56406	0.107901	-2.50547	1.27503	-0.610322	0.790543		Q8C5L6	Inositol polyphosphate 5-phosphatase K OS=Mus musculus OX=10090 GN=Inpp5k PE=1 SV=2	3230.48
P17182	Alpha-enolase OS=Mus musculus OX=10090 GN=Eno1 PE=1 SV=3	419212	598679	518902	460654	448447	485831	918483	896154	1.21559e+06	1.00821e+06	1.24254e+06	967563	662492	401919	598679	326722	373717	271166	990159	1.40115e+06	918483	1.46063e+06	1.40115e+06	1.87216e+06	512264	464977	1.01008e+06	1.07277e+06	554363	323869	1.10327e+06	1.57798e+06	-0.139728	0.0868758	-0.775423	0.516301	0.423249	0.664134	0.0513997	0.0877131	-0.161522	0.147929	-0.974342	0.561738		Q8CA95	cAMP and cAMP-inhibited cGMP 3',5'-cyclic phosphodiesterase 10A OS=Mus musculus OX=10090 GN=Pde10a PE=1 SV=2	12852.6
P17183	Gamma-enolase OS=Mus musculus OX=10090 GN=Eno2 PE=1 SV=2	181465	53041.3	174215	205041	216368	125093	406516	419212	388703	464561	401919	41352.3	167109	65497.6	72123.4	87689.8	37980.3	137501	92671.8	432952	131202	60918.9	464561	245508	136241	182167	404810	302611	101577	87723.8	218942	256996	0.419107	-0.419784	-0.211528	0.231196	0.415372	0.482537	0.766688	0.822278	0.623674	-0.566615	-0.274239	0.225766		Q8CAL5	Glypican-5 OS=Mus musculus OX=10090 GN=Gpc5 PE=2 SV=1	6153.72
P17426	AP-2 complex subunit alpha-1 OS=Mus musculus OX=10090 GN=Ap2a1 PE=1 SV=1	51579.6	156371	97595.1	94487.6	81845.5	83905.8	141150	136015	155601	131793	136015	161907	101160	74232	114978	94487.6	100580	119735	164559	163290	199866	234488	177315	183317	101849	86746.3	144255	143239	96789.9	104934	175905	198373	-0.231553	-0.0102057	0.116559	0.173423	0.647263	0.931352	0.596402	0.359804	-0.290541	0.0110144	0.133096	0.157685		Q8CC35	Synaptopodin OS=Mus musculus OX=10090 GN=Synpo PE=1 SV=2	6669.56
P17427	AP-2 complex subunit alpha-2 OS=Mus musculus OX=10090 GN=Ap2a2 PE=1 SV=2	63785.5	56790.9	33707.7	63438.2	63438.2	95814.8	77692	176114	82458	95391.2	89583.8	114021	82700.1	43522.7	87402.3	49694	48512.3	82700.1	133982	146547	190332	192011	208998	241011	51428	74230.4	112088	99665.3	71208.4	60302.1	156954	214006	0.529454	-0.169469	-0.239838	0.447313	0.181355	0.724754	0.574436	0.0628719	0.778719	-0.213595	-0.309387	0.480441		Q8CDN6	Thioredoxin-like protein 1 OS=Mus musculus OX=10090 GN=Txnl1 PE=1 SV=3	1664.62
P17439	Lysosomal acid glucosylceramidase OS=Mus musculus OX=10090 GN=Gba PE=1 SV=1	3260.37	3839.88	4810.9	1617.25	6691.42	6895.87	4297.61	3295.02	1781.68	3981.84	2449.55	5702.94	8455.9	16194.8	28973.9	8871.91	4444.88	12452.4	17245.8	27543	1489.62	12675.2	24519.7	6428.88	3970.38	5068.18	3124.77	4044.78	17874.8	8589.73	15426.1	14541.3	0.352189	0.372311	-1.05725	-0.0852216	0.571759	0.482842	0.221335	0.928381	0.529651	0.550479	-1.32424	-0.147106		Q8CFE4	SCY1-like protein 2 OS=Mus musculus OX=10090 GN=Scyl2 PE=1 SV=1	10849.8
P17710	Hexokinase-1 OS=Mus musculus OX=10090 GN=Hk1 PE=1 SV=3	679748	951451	738054	905720	866896	774608	711829	711829	631495	866896	711829	820877	1.06258e+06	1.21559e+06	1.17757e+06	1.15525e+06	1.12653e+06	1.0356e+06	967563	866896	1.15525e+06	1.08792e+06	788261	896154	789751	849075	685051	799867	1.15192e+06	1.10579e+06	996570	924111	0.104494	0.223549	-0.0589557	-0.108906	0.551184	0.0971259	0.474172	0.583712	0.181625	0.340679	-0.0848135	-0.175016		Q8CHC4	Synaptojanin-1 OS=Mus musculus OX=10090 GN=Synj1 PE=1 SV=3	40779.1
P17742	Peptidyl-prolyl cis-trans isomerase A OS=Mus musculus OX=10090 GN=Ppia PE=1 SV=2	139017	319832	315261	222188	250066	326722	373717	435135	334329	460654	358634	410409	174215	117578	69979	80890	23081.4	161907	40339.5	214033	142288	184894	246659	105936	258037	266326	381060	409899	120591	88626.1	132220	179163	0.045614	0.105248	-0.444314	0.438331	0.907824	0.525991	0.559552	0.508853	0.0988942	0.173839	-0.563254	0.469857		Q8JZS9	39S ribosomal protein L48, mitochondrial OS=Mus musculus OX=10090 GN=Mrpl48 PE=1 SV=1	429.701
P17751	Triosephosphate isomerase OS=Mus musculus OX=10090 GN=Tpi1 PE=1 SV=5	223826	264474	227131	225314	255826	198046	451708	451708	419212	448447	470065	334329	266765	225314	344638	205041	181465	199866	598679	743221	560957	582986	604251	671201	238477	226396	440876	417614	278906	195457	634286	619479	-0.075003	-0.0782043	-0.512926	-0.0340759	0.59883	0.620986	0.0796001	0.821805	-0.0705799	-0.0848842	-0.648439	-0.0868349		Q8JZW4	Copine-5 OS=Mus musculus OX=10090 GN=Cpne5 PE=1 SV=1	58577.1
P17809	Solute carrier family 2, facilitated glucose transporter member 1 OS=Mus musculus OX=10090 GN=Slc2a1 PE=1 SV=4	19851.5	20777.4	1033.62	4391.34	21394.8	1781.68	6595.75	5242.57	6878.86	16194.8	13680.5	10554.3	267.082	925.371	1391.29	2511.23	1781.68	1434.27	2176.24	878.765	1204.05	2961.62	3943.13	617.565	13887.5	9189.27	6239.06	13476.5	861.246	1909.06	1419.68	2507.44	-0.595768	1.11105	1.14836	0.820643	0.625455	0.013286	0.0826931	0.363092	-0.802285	1.59232	1.41413	0.920381		Q8K0S0	Phytanoyl-CoA hydroxylase-interacting protein OS=Mus musculus OX=10090 GN=Phyhip PE=1 SV=1	2141.68
P18242	Cathepsin D OS=Mus musculus OX=10090 GN=Ctsd PE=1 SV=1	373717	210905	494688	298952	378454	339594	157926	138492	135173	97595.1	109479	159648	604251	312448	159648	266765	441385	355422	326722	92671.8	92289.7	358634	99313.4	82979.2	359770	339000	143864	122241	358782	354524	170561	180309	-0.0857899	-0.234977	-0.0172252	0.0801802	0.819726	0.346749	0.977164	0.938451	-0.0857361	-0.305981	-0.0330031	0.0478064		Q8K1S3	Netrin receptor UNC5B OS=Mus musculus OX=10090 GN=Unc5b PE=1 SV=1	10685
P18760	Cofilin-1 OS=Mus musculus OX=10090 GN=Cfl1 PE=1 SV=3	57030.1	22628.5	36421.2	68261.1	67600.3	50813.9	96978.5	102635	78456.6	103757	101459	89154.3	76229.3	60918.9	86240.4	28465.7	69427.1	51891.3	145065	124619	121281	94487.6	150141	125093	38693.3	62225.1	92690.2	98123.4	74462.8	49928	130322	123240	0.685415	0.0821805	-0.57667	-0.0806006	0.110404	0.561608	0.153755	0.709961	0.997852	0.141307	-0.727581	-0.14166		Q8K2W3	Thioredoxin domain-containing protein 11 OS=Mus musculus OX=10090 GN=Txndc11 PE=1 SV=1	21449.1
P18826	Phosphorylase b kinase regulatory subunit alpha, skeletal muscle isoform OS=Mus musculus OX=10090 GN=Phka1 PE=1 SV=3	8145.85	24562.6	7824.68	6615.9	5955.09	20777.4	8486.41	15571	1920.59	7804.94	9901.33	9066.01	24644.4	19349	1664.62	14696.9	4982.67	45458.2	16401.3	19227.1	23004	5477.86	14289.7	9295.43	13511.1	11116.1	8659.32	8924.09	15219.3	21712.6	19544.1	9687.66	-0.281486	0.0434522	0.512624	-1.01251	0.760649	0.950255	0.667756	0.0365338	-0.360701	0.0866883	0.624829	-1.23984		Q8K389	CDK5 regulatory subunit-associated protein 2 OS=Mus musculus OX=10090 GN=Cdk5rap2 PE=1 SV=3	90390.2
P18872	Guanine nucleotide-binding protein G(o) subunit alpha OS=Mus musculus OX=10090 GN=Gnao1 PE=1 SV=3	250066	371516	341717	347568	339594	303952	527504	460654	555215	546026	432952	631495	693448	419212	451708	413242	631495	138492	905720	849302	896154	1.19453e+06	951451	951451	321100	330371	514457	536825	521456	394410	883725	1.03248e+06	0.0410676	0.0613991	-0.402851	0.224441	0.823439	0.744282	0.488721	0.14713	0.0925062	0.111999	-0.511776	0.217805		Q8K3E5	Jouberin OS=Mus musculus OX=10090 GN=Ahi1 PE=1 SV=2	2278.19
P19096	Fatty acid synthase OS=Mus musculus OX=10090 GN=Fasn PE=1 SV=2	15304	33837.1	32784.4	17345.2	17964	27637.9	18617	17701.3	24882.5	16522.3	20529.2	28066.2	29756.4	5784.98	21105.4	695.997	15841.5	30104.8	27035.2	23561.9	6739.44	27035.2	3544.41	30866.2	27308.5	20982.4	20400.3	21705.9	18882.2	15547.5	19112.2	20481.9	-0.380173	0.0895009	-0.280352	0.0998602	0.409374	0.764279	0.777071	0.903359	-0.499362	0.151631	-0.359687	0.0709976		Q8R0A7	Uncharacterized protein KIAA0513 OS=Mus musculus OX=10090 GN=Kiaa0513 PE=1 SV=1	8582.21
P19157	Glutathione S-transferase P 1 OS=Mus musculus OX=10090 GN=Gstp1 PE=1 SV=2	88808.7	116244	76917	101459	94487.6	91083.1	135173	130265	106508	166000	155601	186238	104683	106508	117578	109944	129846	128918	223826	164559	194266	180147	181465	222188	93990	95676.6	123982	169280	109590	122903	194217	194600	0.0256587	0.449273	0.165404	0.00284521	0.895351	0.022973	0.156131	0.986919	0.0708559	0.659018	0.19374	-0.0433265		Q8R0S2	IQ motif and SEC7 domain-containing protein 1 OS=Mus musculus OX=10090 GN=Iqsec1 PE=1 SV=2	3036.19
P19258	Protein Mpv17 OS=Mus musculus OX=10090 GN=Mpv17 PE=1 SV=1	9682.59	8930.2	2397.54	11199	9267.6	1193.09	6037.18	16058.2	1112.39	6531.13	6727.01	7586.73	13417.5	14767.4	10482	8433.45	2105.82	2067.74	13641.5	4282.64	7013.55	3453.92	23988.8	1443.78	7003.44	7219.9	7735.94	6948.29	12889	4202.33	8312.57	9628.84	0.0439153	-0.154918	-1.61687	0.212068	0.957746	0.866907	0.0243602	0.872904	0.0965074	-0.193073	-2.01904	0.203225		Q8R366	Immunoglobulin superfamily member 8 OS=Mus musculus OX=10090 GN=Igsf8 PE=1 SV=2	13680.5
P19783	Cytochrome c oxidase subunit 4 isoform 1, mitochondrial OS=Mus musculus OX=10090 GN=Cox4i1 PE=1 SV=2	1.68088e+06	2.01817e+06	1.64475e+06	1.76629e+06	1.76629e+06	1.83474e+06	1.30591e+06	1.28747e+06	1.33873e+06	1.42749e+06	1.40115e+06	1.64475e+06	2.27247e+06	3.75024e+06	3.27465e+06	4.454e+06	4.10773e+06	3.27465e+06	2.77617e+06	2.35334e+06	2.59683e+06	2.77617e+06	2.09745e+06	2.21756e+06	1.78127e+06	1.78911e+06	1.3107e+06	1.49113e+06	3.09912e+06	3.94546e+06	2.57545e+06	2.36372e+06	0.006335	0.186068	0.348335	-0.123762	0.951485	0.0834236	0.204402	0.431665	0.0437049	0.28782	0.420857	-0.192523		Q8R4G6	Alpha-1,6-mannosylglycoprotein 6-beta-N-acetylglucosaminyltransferase A OS=Mus musculus OX=10090 GN=Mgat5 PE=1 SV=1	4746.17
P20029	Endoplasmic reticulum chaperone BiP OS=Mus musculus OX=10090 GN=Hspa5 PE=1 SV=3	80628.4	91083.1	206659	113152	86979.1	157926	21449.1	44120.4	23430.8	35842.1	22466.7	42493.6	82979.2	186238	254299	212394	331108	334329	53176.2	78036.7	56790.9	64863.1	44555	43377	126124	119352	29666.8	33600.8	174505	292610	62667.9	50931.7	-0.079612	0.179647	0.74571	-0.299164	0.888615	0.695252	0.138504	0.323419	-0.0770557	0.278765	0.914217	-0.399219		Q8R574	Phosphoribosyl pyrophosphate synthase-associated protein 2 OS=Mus musculus OX=10090 GN=Prpsap2 PE=1 SV=1	4026.82
P20108	Thioredoxin-dependent peroxide reductase, mitochondrial OS=Mus musculus OX=10090 GN=Prdx3 PE=1 SV=1	1.60299e+06	1.33873e+06	1.76629e+06	1.12653e+06	1.42749e+06	1.53697e+06	1.36762e+06	1.60299e+06	1.46063e+06	1.12653e+06	1.21559e+06	1.33873e+06	1.08792e+06	820877	799039	718656	820877	788261	809669	753258	762849	693448	428860	631495	1.56934e+06	1.36366e+06	1.47708e+06	1.22695e+06	902611	775931	775259	584601	-0.202671	-0.267672	-0.218176	-0.407226	0.304704	0.0530954	0.264245	0.0801243	-0.249962	-0.352091	-0.282493	-0.526561		Q8VDL4	ADP-dependent glucokinase OS=Mus musculus OX=10090 GN=Adpgk PE=1 SV=2	48243.1
P21107	Tropomyosin alpha-3 chain OS=Mus musculus OX=10090 GN=Tpm3 PE=1 SV=3	9362.41	5081.49	9382.82	6037.18	12354.2	9326.27	4947.85	7671.29	9295.43	10067.2	9682.59	2934.69	6245.31	23004	5047.41	6055.84	2465.21	19763.8	14767.4	3118.95	23692.9	2011.2	12852.6	13107.1	7942.24	9239.21	7304.86	7561.49	11432.2	9428.28	13859.8	9323.65	0.218224	0.0498144	-0.278041	-0.571935	0.605659	0.927253	0.810726	0.551727	0.341421	0.095661	-0.356818	-0.720657		Q8VDW0	ATP-dependent RNA helicase DDX39A OS=Mus musculus OX=10090 GN=Ddx39a PE=1 SV=1	2842.35
P21278	Guanine nucleotide-binding protein subunit alpha-11 OS=Mus musculus OX=10090 GN=Gna11 PE=1 SV=1	16330.6	25686.2	23839.6	3439.29	18213.2	17301.8	22628.5	19941.5	21495.9	20223.5	18053.7	23692.9	11511.3	18940.8	24443.2	25052.5	36009	17001.4	36301.1	40339.5	4947.85	23358.4	34715.5	37322.9	21952.1	12984.8	21355.3	20656.7	18298.4	26020.9	27196.2	31798.9	-0.757538	-0.0479835	0.507953	0.225575	0.182744	0.720278	0.310859	0.720344	-1.02958	-0.0422637	0.61903	0.219142		Q91VZ6	Stromal membrane-associated protein 1 OS=Mus musculus OX=10090 GN=Smap1 PE=1 SV=1	9267.6
P21279	Guanine nucleotide-binding protein G(q) subunit alpha OS=Mus musculus OX=10090 GN=Gnaq PE=1 SV=4	386726	422961	511775	218882	210026	45691.7	283667	312448	341717	177315	176114	222188	84362.4	26954.2	527504	631495	718656	44555	460654	73761.2	464561	114978	406516	66580.9	440487	158200	312611	191873	212940	464902	332992	196025	-1.47735	-0.704219	1.12648	-0.76445	0.0138681	0.0059146	0.394302	0.459557	-2.04097	-0.967754	1.38696	-0.94752		Q91W69	Epsin-3 OS=Mus musculus OX=10090 GN=Epn3 PE=1 SV=1	1293.94
P21550	Beta-enolase OS=Mus musculus OX=10090 GN=Eno3 PE=1 SV=3	67115.4	125093	110653	145065	112435	87977.8	237373	196791	189311	186238	175122	234488	23159.5	25125.8	13519.6	10226.6	7614.66	11701.9	51891.3	2961.62	17301.8	9102.78	18391.7	7643.85	100954	115159	207825	198616	20601.7	9847.7	24051.6	11712.8	0.189934	-0.0653895	-1.0649	-1.03805	0.586092	0.715773	0.046635	0.454364	0.301673	-0.0668114	-1.33374	-1.26993		Q91XM9	Disks large homolog 2 OS=Mus musculus OX=10090 GN=Dlg2 PE=1 SV=2	3295.02
P21995	Embigin OS=Mus musculus OX=10090 GN=Emb PE=1 SV=2	1994.37	2093.64	6995.77	2046.96	482.549	1941.69	2773.78	1434.27	535.474	1261.75	2571.02	1466.17	3020.55	3151.69	1261.75	2971.99	4913.22	347.167	4070.63	20589	17869.4	1421.28	2151.95	1316.33	3694.59	1490.4	1581.18	1766.31	2477.99	2744.12	14176.4	1629.85	-1.30971	0.159742	0.147172	-3.12068	0.27075	0.821129	0.863914	0.0704169	-1.80542	0.250693	0.171104	-3.72414		Q91YJ2	Sorting nexin-4 OS=Mus musculus OX=10090 GN=Snx4 PE=1 SV=1	12452.4
P22437	Prostaglandin G/H synthase 1 OS=Mus musculus OX=10090 GN=Ptgs1 PE=1 SV=1	11511.3	7824.68	7804.94	3151.69	7207.06	2855.73	1941.69	4144.11	4519.73	7355.04	8726.11	8545.58	3826.54	2130.39	3905.2	13308.9	4375.06	6451.53	5824.43	5565.71	3512.95	2307.59	8930.2	10032.6	9046.99	4404.82	3535.18	8208.91	3287.37	8045.17	4967.7	7090.12	-1.03835	1.21541	1.29119	0.513233	0.0678214	0.00686075	0.159907	0.447191	-1.42414	1.7395	1.59145	0.558123		Q920N7	Synaptotagmin-12 OS=Mus musculus OX=10090 GN=Syt12 PE=1 SV=1	9382.82
P23249	Putative helicase MOV-10 OS=Mus musculus OX=10090 GN=Mov10 PE=1 SV=2	28390.7	31546.5	3036.19	28285.8	24931.1	23692.9	1653.39	17649.1	3353.06	14332	14094.7	17964	4026.82	9425.08	5702.94	3705.38	6055.84	9183.19	3049.74	1719.8	9988.17	10768	2093.64	5972.82	20991.1	25636.6	7551.84	15463.6	6384.95	6314.8	4919.23	6278.14	0.288423	1.03397	-0.0159373	0.351904	0.637569	0.204513	0.976622	0.724035	0.440056	1.48362	-0.0314041	0.36801		Q922K7	Probable 28S rRNA (cytosine-C(5))-methyltransferase OS=Mus musculus OX=10090 GN=Nop2 PE=1 SV=1	23430.8
P24270	Catalase OS=Mus musculus OX=10090 GN=Cat PE=1 SV=4	71404.4	44792.3	60410.8	23430.8	14055.5	42493.6	13333.2	31970.7	18880	24644.4	48020.6	24199	6451.53	10067.2	7124.16	11023	10196.5	24265.6	11147	11050	14289.7	16881.9	14615.5	5539.55	58869.2	26660	21394.6	32288	7880.96	15161.7	12162.2	12345.7	-1.14284	0.593748	0.94399	0.0215961	0.0473854	0.32048	0.195632	0.96207	-1.57095	0.862772	1.16039	-0.0212301		Q922R8	Protein disulfide-isomerase A6 OS=Mus musculus OX=10090 GN=Pdia6 PE=1 SV=3	17723.7
P24288	Branched-chain-amino-acid aminotransferase, cytosolic OS=Mus musculus OX=10090 GN=Bcat1 PE=1 SV=2	37561.9	22948.4	19986.6	30258.4	41352.3	14722.5	25273.2	25215.9	27758.8	34809.7	35135.4	14767.4	15388.7	47104.8	11667.9	25686.2	14160.5	19851.5	16522.3	18617	13869	20529.2	37031.4	23919.1	26832.3	28777.7	26082.7	28237.5	24720.5	19899.4	16336.1	27159.9	0.100981	0.114522	-0.312978	0.733415	0.846826	0.766772	0.702033	0.10661	0.176689	0.186918	-0.400194	0.817589		Q99J85	Neuronal pentraxin receptor OS=Mus musculus OX=10090 GN=Nptxr PE=1 SV=1	2046.96
P24369	Peptidyl-prolyl cis-trans isomerase B OS=Mus musculus OX=10090 GN=Ppib PE=1 SV=2	26528.7	54696.7	35842.1	61156.6	43996.1	32996.5	21908.5	23227.3	15783	7033.08	27349.2	26855	17140.7	31840.1	26464.5	16651.5	19349	65112.2	34020.7	63785.5	42921.1	10908	4375.06	13680.5	39022.5	46049.7	20306.3	20412.4	25148.4	33704.2	46909.1	9654.51	0.238886	0.00752289	0.422461	-2.28059	0.578997	0.988744	0.627385	0.01572	0.370452	0.0360172	0.512888	-2.73417		Q99KB8	Hydroxyacylglutathione hydrolase, mitochondrial OS=Mus musculus OX=10090 GN=Hagh PE=1 SV=2	22544.7
P24472	Glutathione S-transferase A4 OS=Mus musculus OX=10090 GN=Gsta4 PE=1 SV=3	35669	81555.3	83578.6	28390.7	21591.6	67600.3	78226	25444.7	42388	57538.9	55139.1	61753.4	8227.37	28066.2	16651.5	9295.43	10425.4	2790.1	10032.6	25924.2	33278.5	27637.9	7505.17	9662.72	66934.3	39194.2	48686.2	58143.8	17648.4	7503.65	23078.4	14935.2	-0.772105	0.256112	-1.23387	-0.627824	0.26121	0.578892	0.178314	0.433813	-1.05005	0.386603	-1.54353	-0.786517		Q99M80	Receptor-type tyrosine-protein phosphatase T OS=Mus musculus OX=10090 GN=Ptprt PE=1 SV=2	2336.5
P24549	Retinal dehydrogenase 1 OS=Mus musculus OX=10090 GN=Aldh1a1 PE=1 SV=5	3919.42	30950.1	19526.8	12952.9	9295.43	16194.8	10867.6	10801.6	6824.05	15081.3	11050	13333.2	16281.3	10343.2	24123.9	8604.82	44555	26117.9	13811.3	14273.6	10320.6	19851.5	9326.27	7958.96	18132.1	12814.4	9497.73	13154.8	16916.1	26425.9	12801.8	12378.9	-0.500783	0.469939	0.643552	-0.0484633	0.546577	0.108375	0.440638	0.920073	-0.668826	0.688164	0.787384	-0.103789		Q99N89	39S ribosomal protein L43, mitochondrial OS=Mus musculus OX=10090 GN=Mrpl43 PE=1 SV=1	66300.5
P24668	Cation-dependent mannose-6-phosphate receptor OS=Mus musculus OX=10090 GN=M6pr PE=1 SV=1	750.492	9295.43	4282.64	4430.63	3601.24	16129.6	8930.2	9845.28	347.167	2260.12	3674.61	11147	6968.98	3512.95	3183.39	519.784	2404.36	4375.06	4760	2712.3	15229.9	6331.62	17869.4	4672.9	4776.18	8053.83	6374.21	5693.9	4555.11	2433.07	7567.41	9624.65	0.753816	-0.162832	-0.904708	0.346934	0.527646	0.876048	0.266469	0.735491	1.09396	-0.204234	-1.13486	0.362154		Q99NB9	Splicing factor 3B subunit 1 OS=Mus musculus OX=10090 GN=Sf3b1 PE=1 SV=1	996.137
P25444	40S ribosomal protein S2 OS=Mus musculus OX=10090 GN=Rps2 PE=1 SV=3	9159.77	14055.5	1102.7	1542.69	12717.1	9613.13	9901.33	2397.54	6531.13	1466.17	7902.44	11511.3	4729.26	7054.04	27349.2	13258.6	38773.9	20170.9	10928.7	2921.16	4055.36	12880.4	3635.69	4746.17	8106.01	7957.63	6276.66	6959.98	13044.2	24067.8	5968.42	7087.42	-0.0266516	0.149086	0.883698	0.247911	0.977902	0.860694	0.351867	0.785265	-0.00264321	0.235664	1.08554	0.245463		Q99NE5	Regulating synaptic membrane exocytosis protein 1 OS=Mus musculus OX=10090 GN=Rims1 PE=1 SV=2	1906.2
P26040	Ezrin OS=Mus musculus OX=10090 GN=Ezr PE=1 SV=3	4055.36	11556.4	1617.25	5993.05	4430.63	3272.11	2130.39	4601.59	2186.04	2105.82	4131.8	2205.98	2269.65	8087.01	9183.19	2375.29	11331.3	1167.46	7291.91	22948.4	7842.21	13489.5	4659.36	17455.3	5743.01	4565.26	2972.68	2814.53	6513.28	4958.01	12694.2	11868.1	-0.331109	-0.0788662	-0.393623	-0.0970813	0.722715	0.887356	0.707419	0.903119	-0.430424	-0.0858176	-0.500319	-0.161082		Q99PL6	UBX domain-containing protein 6 OS=Mus musculus OX=10090 GN=Ubxn6 PE=1 SV=1	1316.33
P26043	Radixin OS=Mus musculus OX=10090 GN=Rdx PE=1 SV=3	5838.03	9016.49	14949.5	5784.98	5824.43	1061.34	15841.5	2233.04	16466.4	11199	11408.5	12526.1	4144.11	4619.73	15610	1005.21	2067.74	2336.5	22119.3	20633.4	8545.58	26464.5	3230.48	16466.4	9934.68	4223.58	11513.6	11711.2	8124.61	1803.15	17099.4	15387.1	-1.23401	0.024543	-2.17178	-0.152223	0.139524	0.968232	0.168645	0.840684	-1.69905	0.0600206	-2.70799	-0.226062		Q9CPR4	60S ribosomal protein L17 OS=Mus musculus OX=10090 GN=Rpl17 PE=1 SV=3	1563.7
P26231	Catenin alpha-1 OS=Mus musculus OX=10090 GN=Ctnna1 PE=1 SV=1	22794.1	24123.9	29869.8	20633.4	18439.9	9243.68	5270.63	16611.1	13379.9	7251.49	12085.8	7054.04	16522.3	21341	4928.76	16229.4	15674.5	9499.05	18107.6	14094.7	17027.8	39480.2	19941.5	11408.5	25595.9	16105.6	11753.9	8797.11	14264	13801	16410	23610.1	-0.668347	-0.418034	-0.0476126	0.524825	0.082081	0.474857	0.934903	0.439412	-0.904264	-0.564147	-0.0707305	0.571784		Q9CPT5	Nucleolar protein 16 OS=Mus musculus OX=10090 GN=Nop16 PE=1 SV=1	2465.21
P26443	Glutamate dehydrogenase 1, mitochondrial OS=Mus musculus OX=10090 GN=Glud1 PE=1 SV=1	2.01817e+06	2.14639e+06	1.83474e+06	2.27247e+06	2.09745e+06	2.14639e+06	1.87216e+06	2.01817e+06	1.72564e+06	2.77617e+06	2.09745e+06	2.46079e+06	2.46079e+06	4.67329e+06	3.75024e+06	3.75024e+06	2.46079e+06	1.83474e+06	4.67329e+06	4.10773e+06	4.454e+06	3.75024e+06	2.59683e+06	3.07098e+06	1.99977e+06	2.1721e+06	1.87199e+06	2.4448e+06	3.62811e+06	2.68192e+06	4.41167e+06	3.13935e+06	0.119261	0.385145	-0.435949	-0.49086	0.174098	0.055061	0.330115	0.0270026	0.202373	0.568578	-0.552869	-0.625117		Q9CQM9	Glutaredoxin-3 OS=Mus musculus OX=10090 GN=Glrx3 PE=1 SV=1	3494.15
P26638	Serine--tRNA ligase, cytoplasmic OS=Mus musculus OX=10090 GN=Sars1 PE=1 SV=3	8087.01	11199	7978.95	7207.06	7291.91	5677.94	20777.4	14357.8	3036.19	8145.85	9540.27	1798.76	20589	4411.94	16229.4	551.542	10554.3	41352.3	16194.8	9645.58	23308.7	7671.29	6490.97	9102.78	9088.32	6725.64	12723.8	6494.96	13743.5	17486	16383	7755.01	-0.434343	-0.970138	0.347459	-1.079	0.115563	0.336431	0.790754	0.0982121	-0.575475	-1.34278	0.41977	-1.31819		Q9CQU5	ZW10 interactor OS=Mus musculus OX=10090 GN=Zwint PE=1 SV=1	4117.81
P26645	Myristoylated alanine-rich C-kinase substrate OS=Mus musculus OX=10090 GN=Marcks PE=1 SV=2	2689.94	2497.99	6199.33	5459.53	3826.54	2318.8	5702.94	5395.37	2318.8	2348.41	8010.7	6245.31	13308.9	13333.2	4430.63	21394.8	13417.5	13668.4	15674.5	15050	3453.92	15304	9135.44	8753.56	3795.75	3868.29	4472.37	5534.81	10357.6	16160.2	11392.8	11064.3	0.02731	0.307492	0.641759	-0.042204	0.963907	0.621933	0.216179	0.945379	0.0731761	0.459065	0.785157	-0.0964132		Q9CQV4	Reticulophagy regulator 3 OS=Mus musculus OX=10090 GN=Retreg3 PE=1 SV=1	7375.01
P26883	Peptidyl-prolyl cis-trans isomerase FKBP1A OS=Mus musculus OX=10090 GN=Fkbp1a PE=1 SV=2	119735	74824	128918	73095.9	117578	73904.7	258305	296090	300676	202107	174215	214033	187704	78036.7	92034.4	79611.2	121281	62807.1	255826	159648	155601	419212	153534	159648	107826	88192.8	285024	196785	119259	87899.8	190358	244131	-0.289968	-0.53446	-0.440161	0.358939	0.42748	0.00783272	0.462099	0.595958	-0.372619	-0.728343	-0.558098	0.376301		Q9CQZ1	Heat shock factor-binding protein 1 OS=Mus musculus OX=10090 GN=Hsbp1 PE=1 SV=1	11199
P27601	Guanine nucleotide-binding protein subunit alpha-13 OS=Mus musculus OX=10090 GN=Gna13 PE=1 SV=1	546026	480211	451708	435135	470065	216368	1.12653e+06	849302	967563	774608	647467	774608	494688	252608	738054	990159	1.11068e+06	951451	560957	441385	419212	809669	358634	413242	492649	373856	981132	732228	495117	1.01743e+06	473851	527182	-0.398075	-0.422155	1.03909	0.153866	0.230921	0.0518584	0.0243073	0.738126	-0.524516	-0.569959	1.27846	0.13464		Q9CS42	Ribose-phosphate pyrophosphokinase 2 OS=Mus musculus OX=10090 GN=Prps2 PE=1 SV=4	1336.59
P27661	Histone H2AX OS=Mus musculus OX=10090 GN=H2ax PE=1 SV=2	2723.99	9821.16	3745.76	8455.9	4642.86	9961.92	1781.68	5021.85	2166.18	2641.51	6055.84	1846.24	4100.09	3839.88	347.167	3118.95	3826.54	4330.26	4672.9	3020.55	1856.58	3139.52	2186.04	6531.13	5430.31	7686.89	2989.9	3514.53	2762.38	3758.58	3183.34	3952.23	0.501368	0.233232	0.444278	0.312124	0.453787	0.765985	0.473363	0.64611	0.739255	0.354336	0.539975	0.321133		Q9CW79	Golgin subfamily A member 1 OS=Mus musculus OX=10090 GN=Golga1 PE=1 SV=2	4538.77
P27773	Protein disulfide-isomerase A3 OS=Mus musculus OX=10090 GN=Pdia3 PE=1 SV=2	28218.4	39043.1	14160.5	44229.7	36589.3	17517	12383.9	8900.63	17140.7	14470.5	24123.9	16576.3	45458.2	100580	71801.8	119735	103757	60703.6	15805.1	25543.6	11173.3	9901.33	28153.2	15783	27140.7	32778.7	12808.4	18390.2	72613.3	94731.9	17507.3	17945.9	0.272301	0.521848	0.383616	0.035693	0.626834	0.213855	0.404437	0.951995	0.417402	0.761371	0.46466	-0.00461813		Q9CWD3	Nucleoside diphosphate-linked moiety X motif 17 OS=Mus musculus OX=10090 GN=Nudt17 PE=2 SV=1	3482.03
P28652	Calcium/calmodulin-dependent protein kinase type II subunit beta OS=Mus musculus OX=10090 GN=Camk2b PE=1 SV=2	14432.4	27838.4	26081.7	41910.7	40339.5	39760.4	79404.9	85326.8	67600.3	75610.6	86240.4	73761.2	46892.4	32355.6	34644.6	1.46063e+06	21193.1	36138.9	135173	62623.7	116244	130265	95391.2	96285.5	22784.2	40670.2	77444	78537.4	37964.2	505988	104680	107314	0.835941	0.0202257	3.73639	0.0358468	0.0136604	0.874604	0.382383	0.91981	1.20935	0.0539319	4.62729	-0.00443687		Q9CWH5	tRNA (guanine(10)-N2)-methyltransferase homolog OS=Mus musculus OX=10090 GN=Trmt11 PE=1 SV=1	3874.96
P28658	Ataxin-10 OS=Mus musculus OX=10090 GN=Atxn10 PE=1 SV=2	17761.5	7054.04	2673.29	4480.73	1532.94	1641.84	6553.41	8994.07	9705.36	2934.69	3260.37	9682.59	1086.21	4208.23	15229.9	3726.95	1606.74	7804.94	26408.6	30615.7	2404.36	1781.68	1617.25	1489.62	9162.95	2551.84	8417.61	5292.55	6841.46	4379.54	19809.6	1629.52	-1.84428	-0.669447	-0.643523	-3.60368	0.222714	0.262023	0.625209	0.107365	-2.55651	-0.918716	-0.810582	-4.29332		Q9CXI5	Mesencephalic astrocyte-derived neurotrophic factor OS=Mus musculus OX=10090 GN=Manf PE=1 SV=1	1525.5
P28660	Nck-associated protein 1 OS=Mus musculus OX=10090 GN=Nckap1 PE=1 SV=2	15963.2	13066	6302.92	9066.01	10554.3	4879.89	2908.73	17455.3	24931.1	19902.7	13066	18291	4248.81	8629.52	13680.5	11001.1	10381.6	6824.05	2093.64	23004	21053.7	17027.8	4026.82	14806	11777.4	8166.73	15098.4	17086.6	8852.94	9402.23	15383.8	11953.5	-0.528191	0.178469	0.086846	-0.363971	0.338999	0.784132	0.864511	0.682223	-0.707337	0.277102	0.0962063	-0.475589		Q9CXS4	Centromere protein V OS=Mus musculus OX=10090 GN=Cenpv PE=1 SV=2	7355.04
P28661	Septin-4 OS=Mus musculus OX=10090 GN=Septin4 PE=1 SV=1	6037.18	3981.84	5632.02	503.911	6508.1	3705.38	7714.82	9741.69	3811.79	9203.17	5879.06	1870.52	4810.9	3130.14	19289.8	2269.65	8063.2	4619.73	11291.3	9581.71	18477.8	6615.9	8340.85	12606.5	5217.01	3572.46	7089.43	5650.92	9076.96	4984.19	13116.9	9187.74	-0.546305	-0.327185	-0.864849	-0.513646	0.423091	0.627647	0.49057	0.293946	-0.732787	-0.436022	-1.08537	-0.651969		Q9CXZ1	NADH dehydrogenase [ubiquinone] iron-sulfur protein 4, mitochondrial OS=Mus musculus OX=10090 GN=Ndufs4 PE=1 SV=3	227131
P28663	Beta-soluble NSF attachment protein OS=Mus musculus OX=10090 GN=Napb PE=1 SV=2	32626.1	72778.8	56790.9	85326.8	64601.4	48741.8	104115	96978.5	89583.8	105356	102149	105356	145065	116747	109479	131202	168024	73761.2	201162	181465	152011	158551	129846	180147	54065.3	66223.3	96892.3	104287	123764	124329	178213	156181	0.292638	0.106112	0.00657547	-0.190379	0.483507	0.162767	0.985626	0.340952	0.445977	0.175057	-0.00345341	-0.271025		Q9CYD3	Cartilage-associated protein OS=Mus musculus OX=10090 GN=Crtap PE=1 SV=3	7824.68
P28738	Kinesin heavy chain isoform 5C OS=Mus musculus OX=10090 GN=Kif5c PE=1 SV=3	33707.7	12984	7251.49	21851	6281.15	38280.6	38470.9	37322.9	41633.6	39677.6	34269.4	39294.2	4519.73	21193.1	28897.3	3194.55	13811.3	31030.1	16229.4	9326.27	26309.7	7054.04	20383	12675.2	17981.1	22137.6	39142.5	37747.1	18203.4	16012	17288.5	13370.7	0.300019	-0.0523689	-0.185054	-0.37073	0.751333	0.554739	0.849678	0.565623	0.456348	-0.0484483	-0.24137	-0.483553		Q9CZ42	ATP-dependent (S)-NAD(P)H-hydrate dehydratase OS=Mus musculus OX=10090 GN=Naxd PE=1 SV=1	108044
P28740	Kinesin-like protein KIF2A OS=Mus musculus OX=10090 GN=Kif2a PE=1 SV=2	26117.9	26117.9	25052.5	19397.3	23430.8	15013.9	28066.2	28066.2	26386	36812.3	38873.5	33420.2	17001.4	23919.1	25444.7	31757.8	23919.1	26309.7	16281.3	32518.6	17723.7	7978.95	45956.6	31382.3	25762.8	19280.7	27506.2	36368.7	22121.7	27328.9	22174.5	28439.3	-0.418134	0.402941	0.304962	0.35898	0.0576399	0.00626351	0.209188	0.635147	-0.5527	0.593677	0.367008	0.376349		Q9D067	Nuclear protein MDM1 OS=Mus musculus OX=10090 GN=Mdm1 PE=1 SV=2	1284.15
P29758	Ornithine aminotransferase, mitochondrial OS=Mus musculus OX=10090 GN=Oat PE=1 SV=1	69084.4	53409.3	79879.2	63217.5	68261.1	52898.7	59864.3	64601.4	40663.5	42388	28218.4	21545.1	72123.4	93948.5	65497.6	62035.5	61156.6	109479	65965.9	14654.7	28153.2	63056.5	63056.5	34214	67457.6	61459.1	55043.1	30717.2	77189.9	77557.2	36258	53442.4	-0.134355	-0.841516	0.0068493	0.559686	0.537939	0.0636089	0.984805	0.396595	-0.153973	-1.16138	-0.00311344	0.612864		Q9D0M5	Dynein light chain 2, cytoplasmic OS=Mus musculus OX=10090 GN=Dynll2 PE=1 SV=1	7092.94
P30275	Creatine kinase U-type, mitochondrial OS=Mus musculus OX=10090 GN=Ckmt1 PE=1 SV=1	2.46079e+06	2.35334e+06	1.87216e+06	1.95877e+06	2.01817e+06	2.35334e+06	1.76629e+06	1.72564e+06	1.57455e+06	1.87216e+06	1.83474e+06	1.40115e+06	1.68088e+06	1.83474e+06	1.83474e+06	1.95877e+06	1.68088e+06	1.87216e+06	1.40115e+06	2.01817e+06	1.76629e+06	918483	2.14639e+06	1.57455e+06	2.22876e+06	2.11009e+06	1.68883e+06	1.70268e+06	1.78345e+06	1.83727e+06	1.72854e+06	1.54648e+06	-0.078936	0.0117878	0.0428922	-0.160568	0.616252	0.935959	0.60785	0.67064	-0.076106	0.0420319	0.0416355	-0.235895		Q9D1M4	Eukaryotic translation elongation factor 1 epsilon-1 OS=Mus musculus OX=10090 GN=Eef1e1 PE=1 SV=1	6368.42
P30412	Peptidyl-prolyl cis-trans isomerase C OS=Mus musculus OX=10090 GN=Ppic PE=1 SV=1	1229.38	6428.88	2046.96	2626.28	4913.22	4330.26	2855.73	3130.14	3613.56	2375.29	2733.02	10829.1	12675.2	7355.04	1731.22	8696.42	24123.9	18572.8	3295.02	8312.98	2521.92	6553.41	8145.85	6615.9	3235.07	3956.58	3199.81	5312.48	7253.83	17131	4709.97	7105.06	0.290458	0.731401	1.2398	0.593128	0.701901	0.488014	0.147387	0.273496	0.442915	1.0569	1.52765	0.652272		Q9D1T0	Leucine-rich repeat and immunoglobulin-like domain-containing nogo receptor-interacting protein 1 OS=Mus musculus OX=10090 GN=Lingo1 PE=1 SV=1	13107.1
P31324	cAMP-dependent protein kinase type II-beta regulatory subunit OS=Mus musculus OX=10090 GN=Prkar2b PE=1 SV=3	31638.6	1563.7	6878.86	2449.55	28839.7	30258.4	24722.4	24443.2	26117.9	33707.7	30866.2	39568.7	1737.67	3118.95	48243.1	9770.18	2842.35	25352.8	43846.2	7013.55	24443.2	39148.2	24066.3	53041.3	13360.4	20515.9	25094.5	34714.2	17699.9	12655.1	25101	38751.9	0.618779	0.468154	-0.484024	0.626525	0.609935	0.0212018	0.77718	0.3702	0.904225	0.685647	-0.612556	0.691628		Q9D662	Protein transport protein Sec23B OS=Mus musculus OX=10090 GN=Sec23b PE=1 SV=1	1391.29
P31786	Acyl-CoA-binding protein OS=Mus musculus OX=10090 GN=Dbi PE=1 SV=2	52325.7	63056.5	58229.8	83281.1	69427.1	34530.8	19941.5	27461.4	22948.4	41633.6	50813.9	49694	98759.3	55256.7	23486	40511	30793.3	37980.3	55841.6	33915.5	32888.4	53041.3	26267.3	31840.1	57870.7	62413	23450.5	47380.5	59167.3	36428.2	40881.8	37049.6	0.109015	1.01468	-0.699744	-0.142003	0.774684	0.00272698	0.359926	0.746661	0.187976	1.45641	-0.880383	-0.214018		Q9D7B6	Isobutyryl-CoA dehydrogenase, mitochondrial OS=Mus musculus OX=10090 GN=Acad8 PE=1 SV=2	47651.3
P31938	Dual specificity mitogen-activated protein kinase kinase 1 OS=Mus musculus OX=10090 GN=Map2k1 PE=1 SV=2	46119.1	78036.7	50449.8	35842.1	59211.3	23786.9	120354	53766.6	57538.9	72778.8	66804.3	83905.8	7355.04	13556.7	7401.58	17140.7	8545.58	6895.87	25631.4	9042.44	12639.1	7548.71	14654.7	17869.4	58201.9	39613.4	77219.9	74496.3	9437.78	10860.7	15771	13357.6	-0.555077	-0.0518035	0.202599	-0.239611	0.266977	0.908145	0.726066	0.702949	-0.745113	-0.047651	0.239919	-0.32904		Q9D855	Cytochrome b-c1 complex subunit 7 OS=Mus musculus OX=10090 GN=Uqcrb PE=1 SV=3	141150
P32020	Sterol carrier protein 2 OS=Mus musculus OX=10090 GN=Scp2 PE=1 SV=3	28066.2	13519.6	2536.95	13066	2511.23	19473.4	4144.11	9864.38	1833.35	7643.85	1856.58	4503.14	3919.42	15346.7	7824.68	3997.21	6968.98	1881.41	1443.78	5516.44	1920.59	10256.3	20080	6786.74	14707.6	11683.5	5280.61	4667.86	9030.26	4282.53	2960.27	12374.3	-0.332085	-0.177945	-1.0763	2.06355	0.750976	0.843764	0.264731	0.0876066	-0.431795	-0.225549	-1.3479	2.38504		Q9D898	Actin-related protein 2/3 complex subunit 5-like protein OS=Mus musculus OX=10090 GN=Arpc5l PE=1 SV=1	9016.49
P32037	Solute carrier family 2, facilitated glucose transporter member 3 OS=Mus musculus OX=10090 GN=Slc2a3 PE=1 SV=1	64863.1	80890	57538.9	78226	65497.6	54251.1	88314.4	131793	125093	130265	112435	155601	33707.7	5125.58	26954.2	11408.5	24931.1	5745.14	4411.94	53864.4	57030.1	72452.4	62442.1	58757	67764	65991.6	115067	132767	21929.2	14028.2	38435.5	64550.5	-0.0382374	0.206425	-0.644517	0.74799	0.864898	0.391141	0.48713	0.210343	-0.018922	0.316529	-0.811816	0.834765		Q9D8B4	NADH dehydrogenase [ubiquinone] 1 alpha subcomplex subunit 11 OS=Mus musculus OX=10090 GN=Ndufa11 PE=1 SV=2	255826
P34884	Macrophage migration inhibitory factor OS=Mus musculus OX=10090 GN=Mif PE=1 SV=2	277103	572355	474617	392967	360480	448447	560957	504674	538189	604251	637414	616604	62807.1	38470.9	17964	70313.6	95391.2	13379.9	95391.2	78843.1	82979.2	82700.1	72123.4	75320.2	441358	400632	534606	619423	39747.3	59694.9	85737.8	76714.6	-0.139674	0.212449	0.58675	-0.160431	0.676196	0.0111162	0.508498	0.199448	-0.161446	0.325025	0.71686	-0.235735		Q9D8Y0	EF-hand domain-containing protein D2 OS=Mus musculus OX=10090 GN=Efhd2 PE=1 SV=1	58980.4
P35276	Ras-related protein Rab-3D OS=Mus musculus OX=10090 GN=Rab3d PE=1 SV=1	172703	220673	271166	160736	252608	171668	718656	718656	616604	369024	378454	464561	334329	136015	195382	105356	128013	144210	538189	401919	378454	538189	258305	296090	221514	195004	684639	404013	221909	125860	439521	364195	-0.183893	-0.760941	-0.818147	-0.271221	0.549328	0.00354271	0.183715	0.49656	-0.223577	-1.04775	-1.02739	-0.366291		Q9DCA2	28S ribosomal protein S11, mitochondrial OS=Mus musculus OX=10090 GN=Mrps11 PE=1 SV=2	2511.23
P35278	Ras-related protein Rab-5C OS=Mus musculus OX=10090 GN=Rab5c PE=1 SV=2	17170.4	70588	16651.5	76480.5	39677.6	67115.4	43846.2	16686.6	80628.4	26694.3	12921.4	5565.71	20860.1	32996.5	29148	28897.3	32708.9	25857.5	38349.6	22544.7	35514.1	161907	110653	28336.9	34803.3	61091.2	47053.7	15060.5	27668.2	29154.6	32136.1	100299	0.811741	-1.64354	0.0754927	1.64204	0.27936	0.176824	0.734853	0.15711	1.17535	-2.29248	0.0821106	1.88833		Q9DCT5	Stromal cell-derived factor 2 OS=Mus musculus OX=10090 GN=Sdf2 PE=1 SV=1	5590.39
P35279	Ras-related protein Rab-6A OS=Mus musculus OX=10090 GN=Rab6a PE=1 SV=4	17027.8	2307.59	22156	2197.34	29869.8	19851.5	39760.4	38873.5	34913	41037.6	40065.7	3759.75	57976.5	35669	5745.14	34020.7	45075.1	32297.6	79879.2	7401.58	4026.82	83281.1	519.784	3066.35	13830.4	17306.2	37849	28287.7	33130.2	37131.2	30435.9	28955.7	0.323442	-0.42008	0.164483	-0.0719234	0.746662	0.482274	0.810849	0.969802	0.489259	-0.567033	0.192596	-0.131435		Q9EPW0	Inositol polyphosphate-4-phosphatase type I A OS=Mus musculus OX=10090 GN=Inpp4a PE=1 SV=1	8850.95
P35282	Ras-related protein Rab-21 OS=Mus musculus OX=10090 GN=Rab21 PE=1 SV=4	6018.53	1968.17	811.13	6940.97	2336.5	2828.43	10226.6	8038.21	7415.98	10867.6	7737.98	6111.91	18653.4	17964	21545.1	13066	22466.7	5106.27	22466.7	3774.39	27349.2	18391.7	2233.04	7991.42	2932.61	4035.3	8560.25	8239.15	19387.5	13546.3	17863.4	9538.74	0.460491	-0.0551574	-0.517227	-0.905139	0.635085	0.853896	0.318899	0.387892	0.681821	-0.0523811	-0.653778	-1.11331		Q9ER47	Potassium voltage-gated channel subfamily H member 7 OS=Mus musculus OX=10090 GN=Kcnh7 PE=1 SV=2	16929.2
P35293	Ras-related protein Rab-18 OS=Mus musculus OX=10090 GN=Rab18 PE=1 SV=2	23614.6	31030.1	18828.9	21545.1	25125.8	22728.2	23308.7	17345.2	19986.6	16881.9	13145.1	17649.1	9821.16	65965.9	51204.1	55256.7	76229.3	23561.9	11634.5	24997.3	41037.6	15528.8	30615.7	35669	24491.2	23133	20213.5	15892	42330.4	51682.6	25889.8	27271.2	-0.0823092	-0.347016	0.287984	0.0749932	0.732319	0.122975	0.701854	0.901055	-0.0808455	-0.46399	0.345929	0.041694		Q9ERR1	Nuclear distribution protein nudE-like 1 OS=Mus musculus OX=10090 GN=Ndel1 PE=1 SV=2	9864.38
P35486	Pyruvate dehydrogenase E1 component subunit alpha, somatic form, mitochondrial OS=Mus musculus OX=10090 GN=Pdha1 PE=1 SV=1	3.07098e+06	2.46079e+06	2.77617e+06	3.27465e+06	3.75024e+06	3.75024e+06	2.59683e+06	2.46079e+06	2.35334e+06	2.46079e+06	2.59683e+06	3.27465e+06	1.87216e+06	1.68088e+06	1.76629e+06	1.87216e+06	1.91256e+06	1.72564e+06	1.76629e+06	1.57455e+06	1.50371e+06	1.87216e+06	1.12653e+06	1.28747e+06	2.76931e+06	3.59171e+06	2.47032e+06	2.77743e+06	1.77311e+06	1.83679e+06	1.61485e+06	1.42872e+06	0.375143	0.16905	0.050902	-0.176679	0.0255838	0.305172	0.466866	0.48085	0.561902	0.263819	0.0515801	-0.25488		Q9ERR7	Selenoprotein F OS=Mus musculus OX=10090 GN=Selenof PE=1 SV=3	9203.17
P35564	Calnexin OS=Mus musculus OX=10090 GN=Canx PE=1 SV=1	26855	30189.7	34269.4	32708.9	25686.2	30308.3	21394.8	16576.3	9243.68	44120.4	19085.4	21053.7	45691.7	81555.3	70313.6	104683	60410.8	85811.4	36703.3	40511	33614.9	14121.2	35282.5	42139.1	30438	29567.8	15738.3	28086.5	65853.5	83635.1	36943.1	30514.3	-0.0418482	0.8356	0.344847	-0.275821	0.784355	0.2323	0.345284	0.49932	-0.0239954	1.20386	0.416527	-0.371712		Q9ES28	Rho guanine nucleotide exchange factor 7 OS=Mus musculus OX=10090 GN=Arhgef7 PE=1 SV=2	3353.06
P35700	Peroxiredoxin-1 OS=Mus musculus OX=10090 GN=Prdx1 PE=1 SV=1	48873	80150.3	66300.5	79611.2	65112.2	61611.7	109479	88314.4	96655.2	89583.8	100130	128918	102635	62807.1	58577.1	73095.9	109023	25273.2	128013	81081.1	95391.2	183317	130265	168024	65108	68778.4	98149.7	106210	74673.2	69130.6	101495	160535	0.0791207	0.11387	-0.111267	0.661481	0.746459	0.576321	0.852864	0.048312	0.145973	0.185998	-0.149761	0.732821		Q9JHU9	Inositol-3-phosphate synthase 1 OS=Mus musculus OX=10090 GN=Isyna1 PE=1 SV=1	1102.7
P35762	CD81 antigen OS=Mus musculus OX=10090 GN=Cd81 PE=1 SV=2	18477.8	13641.5	20495.1	25924.2	16611.1	12675.2	14654.7	4928.76	5242.57	23081.4	9409.32	20113.6	15710.9	20633.4	15465.2	6386.48	14094.7	8900.63	26267.3	13489.5	17596	7269.6	17517	4982.67	17538.1	18403.5	8275.34	17534.8	17269.8	9793.94	19117.6	9923.07	0.0694844	1.08333	-0.818293	-0.946043	0.854433	0.151755	0.0572367	0.16315	0.132434	1.55323	-1.02757	-1.16151		Q9JI46	Diphosphoinositol polyphosphate phosphohydrolase 1 OS=Mus musculus OX=10090 GN=Nudt3 PE=1 SV=1	2758.73
P35802	Neuronal membrane glycoprotein M6-a OS=Mus musculus OX=10090 GN=Gpm6a PE=1 SV=1	54423.7	69427.1	44120.4	114021	82700.1	54021.1	80150.3	65112.2	60149.4	82979.2	82979.2	105936	199866	169740	155601	222188	280641	108527	271166	148372	139717	355422	175122	139017	55990.4	83580.7	68470.6	90631.5	175069	203786	186419	223187	0.577991	0.404527	0.219128	0.259709	0.216517	0.0850594	0.611432	0.666836	0.846915	0.595914	0.260441	0.259366		Q9JJV2	Profilin-2 OS=Mus musculus OX=10090 GN=Pfn2 PE=1 SV=3	49162.4
P35979	60S ribosomal protein L12 OS=Mus musculus OX=10090 GN=Rpl12 PE=1 SV=2	12815.8	8114.28	10801.6	7586.73	3874.96	5420.26	3118.95	4672.9	5539.55	3260.37	7842.21	3674.61	3353.06	3532.56	22728.2	58980.4	24443.2	5368.94	6531.13	15710.9	19582.1	11408.5	12639.1	11090.7	10577.2	5627.32	4443.8	4925.73	9871.26	29597.5	13941.4	11712.8	-0.91044	0.148544	1.58417	-0.251292	0.0463272	0.781615	0.309329	0.598158	-1.24442	0.2349	1.9552	-0.342806		Q9JJV5	Voltage-dependent calcium channel gamma-3 subunit OS=Mus musculus OX=10090 GN=Cacng3 PE=1 SV=2	14094.7
P35980	60S ribosomal protein L18 OS=Mus musculus OX=10090 GN=Rpl18 PE=1 SV=3	12761	9705.36	16813.5	22728.2	17455.3	7765.64	8162.68	5608.27	17701.3	7586.73	7991.42	11385.8	12717.1	62212.8	47352.1	40896.3	63217.5	51579.6	23227.3	26794.8	18246.2	38470.9	20777.4	20113.6	13093.3	15983	10490.8	8988	40760.7	51897.8	22756.1	26454	0.287715	-0.223047	0.348495	0.21723	0.582706	0.71771	0.525139	0.599985	0.43906	-0.289156	0.421056	0.209308		Q9JLJ2	4-trimethylaminobutyraldehyde dehydrogenase OS=Mus musculus OX=10090 GN=Aldh9a1 PE=1 SV=1	1694.11
P36371	Antigen peptide transporter 2 OS=Mus musculus OX=10090 GN=Tap2 PE=1 SV=1	18940.8	1881.41	22794.1	1293.94	22905.2	23227.3	2216.48	12420.3	10425.4	13975.2	2604.68	1881.41	7251.49	55139.1	53766.6	64344.1	22544.7	1807.11	21662.5	2658.36	1580.87	2547.88	22156	2397.54	14538.8	15808.8	8354.06	6153.75	38719.1	29565.3	8633.89	9033.8	0.120824	-0.441011	-0.389138	0.0653216	0.902087	0.683131	0.724526	0.967592	0.204569	-0.596551	-0.494751	0.0302968		Q9JLZ3	Methylglutaconyl-CoA hydratase, mitochondrial OS=Mus musculus OX=10090 GN=Auh PE=1 SV=1	474617
P36552	Oxygen-dependent coproporphyrinogen-III oxidase, mitochondrial OS=Mus musculus OX=10090 GN=Cpox PE=1 SV=2	38582.8	31757.8	37719.1	42015	34107.2	63056.5	27838.4	28636.5	21715.4	26794.8	25744.8	28336.9	31458.5	51439.7	16813.5	45827.1	40065.7	36421.2	24644.4	52620.8	32518.6	41037.6	39760.4	51204.1	36019.9	46392.9	26063.4	26958.8	33237.2	40771.3	36594.6	44000.7	0.365109	0.0487308	0.294754	0.265894	0.308639	0.718289	0.508984	0.460583	0.547804	0.0941328	0.354334	0.266655		Q9QWI6	SRC kinase signaling inhibitor 1 OS=Mus musculus OX=10090 GN=Srcin1 PE=1 SV=2	4444.88
P37040	NADPH--cytochrome P450 reductase OS=Mus musculus OX=10090 GN=Por PE=1 SV=2	30793.3	47225.7	28153.2	35734.6	30615.7	32355.6	2758.73	15266.4	16611.1	18828.9	15050	2176.24	3130.14	60410.8	8455.9	10768	92034.4	71156.1	27238.5	22728.2	5879.06	40511	3353.06	9613.13	35390.8	32902	11545.4	12018.4	23999	57986.1	18615.2	17825.7	-0.105198	0.0579262	1.27274	-0.0625212	0.70654	0.947089	0.326952	0.955167	-0.113006	0.107101	1.56855	-0.120355		Q9QXY6	EH domain-containing protein 3 OS=Mus musculus OX=10090 GN=Ehd3 PE=1 SV=2	8340.85
P38060	Hydroxymethylglutaryl-CoA lyase, mitochondrial OS=Mus musculus OX=10090 GN=Hmgcl PE=1 SV=2	192011	61611.7	111795	142288	107129	109023	102149	52149.1	40511	93548.7	58229.8	65965.9	59211.3	124619	53582.8	71404.4	79611.2	179091	35407.8	73466.1	37980.3	32355.6	114021	15013.9	121806	119480	64936.5	72581.5	79137.6	110035	48951.4	53796.9	-0.0278144	0.160571	0.475534	0.136172	0.956041	0.742778	0.497368	0.890047	-0.00427705	0.251861	0.578781	0.113788		Q9QY76	Vesicle-associated membrane protein-associated protein B OS=Mus musculus OX=10090 GN=Vapb PE=1 SV=3	3905.2
P38647	Stress-70 protein, mitochondrial OS=Mus musculus OX=10090 GN=Hspa9 PE=1 SV=3	738054	378454	701141	866896	711829	743221	388703	518902	572355	637414	582986	296090	896154	1.17757e+06	1.19453e+06	1.19453e+06	1.21559e+06	1.17757e+06	504674	1.0356e+06	905720	65112.2	1.0356e+06	1.24254e+06	605883	773982	493320	505497	1.08942e+06	1.1959e+06	815330	781082	0.353261	0.0351785	0.134537	-0.0619099	0.24553	0.923483	0.335629	0.935327	0.531156	0.0750199	0.155416	-0.119635		Q9QYB5	Gamma-adducin OS=Mus musculus OX=10090 GN=Add3 PE=1 SV=2	4642.86
P39053	Dynamin-1 OS=Mus musculus OX=10090 GN=Dnm1 PE=1 SV=2	198046	432952	231086	386726	341717	351527	572355	728314	693448	837075	718656	572355	397956	137501	192011	189311	277103	148372	701141	718656	671201	671201	701141	728314	287362	359990	664706	709362	242489	204929	696999	700219	0.325089	0.0938065	-0.242799	0.00664848	0.38585	0.645691	0.691255	0.888424	0.491573	0.157703	-0.313064	-0.0388446		Q9QYG0	Protein NDRG2 OS=Mus musculus OX=10090 GN=Ndrg2 PE=1 SV=1	22207.3
P39054	Dynamin-2 OS=Mus musculus OX=10090 GN=Dnm2 PE=1 SV=2	88314.4	52898.7	124619	46432.5	93090.8	109944	234488	202107	277103	220673	223826	218882	169740	17928.7	32626.1	13869	26528.7	55624.3	264474	44229.7	69665.4	369024	103420	59587.5	88610.6	83155.9	237899	221127	73431.6	32007.3	126123	177344	-0.0916607	-0.105479	-1.198	0.491719	0.855533	0.483909	0.453097	0.689301	-0.093985	-0.123349	-1.49899	0.532771		Q9QZB0	Regulator of G-protein signaling 17 OS=Mus musculus OX=10090 GN=Rgs17 PE=1 SV=1	4282.64
P40124	Adenylyl cyclase-associated protein 1 OS=Mus musculus OX=10090 GN=Cap1 PE=1 SV=4	878.765	1466.17	5608.27	842.096	2166.18	2216.48	1856.58	823.437	900.479	721.417	878.765	6037.18	1525.5	1856.58	1563.7	4131.8	1358.42	1617.25	6824.05	4829.81	22794.1	2318.8	10320.6	13489.5	2651.07	1741.59	1193.5	2545.79	1648.6	2369.16	11482.6	8709.64	-0.606171	1.09291	0.523136	-0.398771	0.589995	0.489194	0.463871	0.69533	-0.816903	1.56674	0.637881	-0.516597		Q9QZH6	Evolutionarily conserved signaling intermediate in Toll pathway, mitochondrial OS=Mus musculus OX=10090 GN=Ecsit PE=1 SV=2	34412.7
P40142	Transketolase OS=Mus musculus OX=10090 GN=Tkt PE=1 SV=1	53766.6	86240.4	78456.6	89583.8	79879.2	78036.7	109944	109944	101160	132960	139717	150141	56625.5	35135.4	75977.1	65965.9	52898.7	32708.9	104115	72452.4	114021	154782	104683	110653	72821.2	82499.9	107016	140939	55912.7	50524.5	96862.7	123373	0.180034	0.397245	-0.146192	0.349009	0.405677	0.00424013	0.741758	0.258999	0.287763	0.585644	-0.193122	0.364598		Q9R0N7	Synaptotagmin-7 OS=Mus musculus OX=10090 GN=Syt7 PE=1 SV=1	5702.94
P40336	Vacuolar protein sorting-associated protein 26A OS=Mus musculus OX=10090 GN=Vps26a PE=1 SV=1	2497.99	4796.32	5925.35	4330.26	4342.11	3759.75	7765.64	6265.86	2536.95	6918.36	6220.79	8193.59	2934.69	6428.88	4375.06	7074.81	1629.42	2413.76	9042.44	9988.17	3943.13	4687.94	2961.62	2025.6	4406.55	4144.04	5522.82	7110.91	4579.54	3706	7657.91	3225.05	-0.0886132	0.364631	-0.305342	-1.24763	0.810775	0.392458	0.681727	0.094679	-0.089703	0.539647	-0.390713	-1.51691		Q9R1Q8	Transgelin-3 OS=Mus musculus OX=10090 GN=Tagln3 PE=1 SV=1	26464.5
P40630	Transcription factor A, mitochondrial OS=Mus musculus OX=10090 GN=Tfam PE=1 SV=2	34913	37980.3	25125.8	37147.2	42921.1	30730.4	33837.1	26464.5	19716.3	18880	20495.1	11588.4	72452.4	112435	98759.3	108527	136570	120354	52325.7	49494.7	67115.4	21001.5	35669	34644.6	32673	36932.9	26672.6	16987.9	94548.7	121817	56311.9	30438.3	0.176808	-0.650856	0.365586	-0.887551	0.461575	0.119972	0.128671	0.0231425	0.283229	-0.892496	0.442275	-1.09259		Q9R257	Heme-binding protein 1 OS=Mus musculus OX=10090 GN=Hebp1 PE=1 SV=2	71156.1
P41105	60S ribosomal protein L28 OS=Mus musculus OX=10090 GN=Rpl28 PE=1 SV=2	15013.9	15805.1	14615.5	10482	14586.2	8114.28	8604.82	37463.3	39568.7	17417.1	9016.49	34412.7	17301.8	3439.29	8359.14	13556.7	6918.36	1822.26	4538.77	11723.9	12606.5	9540.27	482.549	4480.73	15144.8	11060.8	28545.6	20282.1	9700.09	7432.45	9623.04	4834.52	-0.453364	-0.493063	-0.384161	-0.993121	0.100866	0.543869	0.690348	0.260871	-0.6022	-0.669961	-0.488571	-1.21699		Q9WTQ8	Mitochondrial import inner membrane translocase subunit Tim23 OS=Mus musculus OX=10090 GN=Timm23 PE=1 SV=1	5106.27
P41216	Long-chain-fatty-acid--CoA ligase 1 OS=Mus musculus OX=10090 GN=Acsl1 PE=1 SV=2	8455.9	7092.94	6346.91	7168.63	6451.53	10094.7	9243.68	5838.03	4947.85	5141.81	6172.85	8850.95	3997.21	3230.48	6386.48	5652.25	7145.96	4468.2	4578.52	1881.41	16686.6	2497.99	5925.35	1252.37	7298.58	7904.94	6676.52	6721.87	4538.06	5755.47	7715.52	3225.24	0.115138	0.0097655	0.34286	-1.25836	0.658915	0.980153	0.376957	0.399118	0.19658	0.0391799	0.414059	-1.52955		Q9WTR5	Cadherin-13 OS=Mus musculus OX=10090 GN=Cdh13 PE=1 SV=2	4687.94
P42125	Enoyl-CoA delta isomerase 1, mitochondrial OS=Mus musculus OX=10090 GN=Eci1 PE=1 SV=2	210026	190332	176114	214033	177315	201162	169740	170666	176114	118930	125093	157926	309650	441385	401919	410409	406516	410409	331108	319832	369024	222188	331108	344638	192157	197503	172173	133983	384318	409111	339988	299312	0.0395876	-0.361813	0.0901919	-0.183837	0.732321	0.0357421	0.560041	0.382675	0.0904267	-0.484858	0.10036	-0.263316		Q9WV32	Actin-related protein 2/3 complex subunit 1B OS=Mus musculus OX=10090 GN=Arpc1b PE=1 SV=4	800.594
P42208	Septin-2 OS=Mus musculus OX=10090 GN=Septin2 PE=1 SV=2	3183.39	2375.29	823.437	1798.76	1906.2	4117.81	10801.6	2868.81	5081.49	2803.42	6131.1	10425.4	5242.57	551.542	18391.7	19941.5	17379.2	2057.46	2592.05	2037.08	996.137	16194.8	2547.88	9016.49	2127.37	2607.59	6250.63	6453.31	8061.95	13126	1875.09	9253.05	0.293645	0.0460385	0.703232	2.30297	0.663815	0.953021	0.547937	0.136572	0.447393	0.0903358	0.861478	2.66718		Q9WV80	Sorting nexin-1 OS=Mus musculus OX=10090 GN=Snx1 PE=1 SV=1	3972.73
P42669	Transcriptional activator protein Pur-alpha OS=Mus musculus OX=10090 GN=Pura PE=1 SV=1	6918.36	13869	1750.6	9016.49	7902.44	4503.14	8510.25	2375.29	2571.02	8455.9	9135.44	10011.1	4342.11	2559.89	9513.23	4208.23	2233.04	4879.89	3839.88	4796.32	13811.3	3311.21	16401.3	2758.73	7512.63	7140.69	4485.52	9200.8	5471.74	3773.72	7482.5	7490.4	-0.0732557	1.03648	-0.536013	0.00152199	0.926041	0.0842469	0.489065	0.998918	-0.0681249	1.48717	-0.677103	-0.0448858		Q9Z0E0	Neurochondrin OS=Mus musculus OX=10090 GN=Ncdn PE=1 SV=1	2067.74
P42932	T-complex protein 1 subunit theta OS=Mus musculus OX=10090 GN=Cct8 PE=1 SV=3	3981.84	28973.9	5801.24	28336.9	3919.42	18001.2	36421.2	39480.2	45458.2	44229.7	45691.7	45206	35407.8	22948.4	17027.8	19445.9	7935.12	25631.4	48243.1	47858.2	46119.1	66300.5	40511	39480.2	12919	16752.5	40453.2	45042.5	25128	17670.8	47406.8	48763.9	0.374886	0.155033	-0.507929	0.0407196	0.73857	0.162988	0.376258	0.884877	0.561541	0.244051	-0.642235	0.00130534		Q9Z1G3	V-type proton ATPase subunit C 1 OS=Mus musculus OX=10090 GN=Atp6v1c1 PE=1 SV=4	16129.6
P43006	Excitatory amino acid transporter 2 OS=Mus musculus OX=10090 GN=Slc1a2 PE=1 SV=1	140330	102999	85079.6	90390.2	99313.4	331108	87402.3	238587	129846	184894	57538.9	68261.1	83281.1	45956.6	339594	202107	17140.7	39294.2	108527	261477	254299	397956	109944	360480	109470	173604	151945	103565	156277	86180.7	208101	289460	0.66527	-0.553018	-0.858672	0.476083	0.470018	0.47037	0.555765	0.4747	0.969548	-0.754515	-1.0777	0.514345		Q9Z2A7	Diacylglycerol O-acyltransferase 1 OS=Mus musculus OX=10090 GN=Dgat1 PE=1 SV=1	9790.41
P43406	Integrin alpha-V OS=Mus musculus OX=10090 GN=Itgav PE=1 SV=2	32784.4	33128.2	201162	96285.5	34269.4	142288	96285.5	105936	69665.4	44555	14273.6	80628.4	22628.5	68569.4	122906	36589.3	104115	81555.3	26203	41741.4	37031.4	48512.3	49162.4	45206	89024.9	90947.6	90629	46485.7	71367.9	74086.4	34991.9	47626.9	0.0308275	-0.963187	0.0539338	0.444756	0.977546	0.115658	0.942027	0.0567298	0.0781183	-1.33298	0.0553443	0.477428		Q9Z2B5	Eukaryotic translation initiation factor 2-alpha kinase 3 OS=Mus musculus OX=10090 GN=Eif2ak3 PE=1 SV=1	22299.3
P45376	Aldo-keto reductase family 1 member B1 OS=Mus musculus OX=10090 GN=Akr1b1 PE=1 SV=3	13145.1	19763.8	20589	18765.6	18828.9	17569	26954.2	22948.4	20915.4	30793.3	31970.7	34809.7	22905.2	16852.5	2067.74	17301.8	22905.2	33354.7	37322.9	49162.4	44555	42738.2	35407.8	45956.6	17832.6	18387.8	23606	32524.6	13941.8	24520.6	43680.1	41367.5	0.0442315	0.462376	0.814575	-0.0784766	0.827793	0.0139989	0.245183	0.645005	0.0969518	0.677498	0.999716	-0.139157		Q9Z2H5	Band 4.1-like protein 1 OS=Mus musculus OX=10090 GN=Epb41l1 PE=1 SV=2	900.479
P45377	Aldose reductase-related protein 2 OS=Mus musculus OX=10090 GN=Akr1b8 PE=1 SV=2	17417.1	15050	30615.7	19085.4	22681.6	24361.5	3465.91	18291	17649.1	15783	13811.3	13641.5	16732.1	2093.64	4117.81	15963.2	9988.17	22628.5	12675.2	20448.7	22728.2	2375.29	17001.4	14055.5	21027.6	22042.8	13135.3	14411.9	7647.83	16193.3	18617.4	11144.1	0.0680224	0.133813	1.08228	-0.740373	0.851539	0.806808	0.2183	0.238896	0.130379	0.214125	1.33208	-0.919147		Q9Z2W9	Glutamate receptor 3 OS=Mus musculus OX=10090 GN=Gria3 PE=1 SV=2	12420.3
P45591	Cofilin-2 OS=Mus musculus OX=10090 GN=Cfl2 PE=1 SV=1	13668.4	10482	17455.3	8819	2641.51	16159.9	17140.7	24644.4	24811	17826	20915.4	17455.3	3635.69	15879.8	2057.46	6918.36	12276	11147	19289.8	5838.03	17826	4026.82	12298.9	3726.95	13868.6	9206.8	22198.7	18732.2	7190.97	10113.8	14318	6684.21	-0.591047	-0.244951	0.492064	-1.099	0.348767	0.277045	0.564753	0.209029	-0.795653	-0.320047	0.599304	-1.34175
P45878	Peptidyl-prolyl cis-trans isomerase FKBP2 OS=Mus musculus OX=10090 GN=Fkbp2 PE=1 SV=1	13333.2	46892.4	33420.2	57735.3	2559.89	41352.3	6824.05	11023	14615.5	36589.3	9645.58	31382.3	40207.9	75610.6	71404.4	81845.5	80628.4	73904.7	28745.9	35842.1	32355.6	34107.2	24882.5	32888.4	31215.3	33882.5	10820.8	25872.4	62407.6	78792.9	32314.5	30626	0.118288	1.2576	0.336343	-0.0774264	0.895391	0.153258	0.225196	0.658708	0.201005	1.799	0.405968	-0.13792
P45952	Medium-chain specific acyl-CoA dehydrogenase, mitochondrial OS=Mus musculus OX=10090 GN=Acadm PE=1 SV=1	126089	137501	171668	37463.3	50128.4	143481	90065.6	139017	102999	62212.8	50606.5	39401.5	13489.5	109023	4746.17	40339.5	25795.6	86979.1	198046	36924.1	277103	59211.3	192011	201162	145086	77024.4	110694	50740.3	42419.4	51038.1	170691	150795	-0.913522	-1.12537	0.266849	-0.178803	0.132656	0.0202341	0.83237	0.824908	-1.24875	-1.56171	0.319689	-0.257384
P46096	Synaptotagmin-1 OS=Mus musculus OX=10090 GN=Syt1 PE=1 SV=1	298952	533281	371516	441385	388703	413242	1.06258e+06	990159	1.06258e+06	1.08792e+06	967563	1.11068e+06	572355	283667	464561	331108	355422	227131	1.33873e+06	1.28747e+06	1.36762e+06	1.06258e+06	905720	1.00821e+06	401250	414443	1.03844e+06	1.05539e+06	440194	304554	1.33127e+06	992171	0.0466747	0.0233517	-0.531442	-0.424148	0.861454	0.754255	0.21829	0.00277749	0.100385	0.0583406	-0.671428	-0.546503
P46460	Vesicle-fusing ATPase OS=Mus musculus OX=10090 GN=Nsf PE=1 SV=2	175122	339594	300676	289638	261477	269042	435135	378454	369024	480211	474617	533281	451708	334329	378454	296090	419212	247814	728314	598679	616604	762849	560957	538189	271797	273386	394205	496036	388164	321039	647866	620665	0.00840626	0.331501	-0.273919	-0.0618812	0.976338	0.0216489	0.33602	0.757063	0.0466151	0.492925	-0.351701	-0.119601
P46638	Ras-related protein Rab-11B OS=Mus musculus OX=10090 GN=Rab11b PE=1 SV=3	41226.7	112435	55437.3	60149.4	62212.8	70588	82458	47651.3	59587.5	80628.4	85811.4	208998	34530.8	33837.1	44792.3	17649.1	32996.5	19227.1	45075.1	37031.4	34809.7	36505.6	10908	16229.4	69699.5	64316.8	63232.3	125146	37720.1	23290.9	38972.1	21214.3	-0.115954	0.984878	-0.695567	-0.877403	0.818674	0.224896	0.074772	0.10199	-0.128119	1.41438	-0.875196	-1.08063
P46735	Unconventional myosin-Ib OS=Mus musculus OX=10090 GN=Myo1b PE=1 SV=3	1086.21	6451.53	2449.55	647.404	1193.09	1822.26	737.951	1617.25	1881.41	1293.94	1443.78	878.765	10381.6	9927.33	2037.08	6220.79	6739.44	3087.26	4164.18	1372	2773.78	2878.86	4297.61	2547.88	3329.1	1220.92	1412.2	1205.49	7448.66	5349.16	2769.99	3241.45	-1.44717	-0.228323	-0.477668	0.226758	0.269351	0.61958	0.51453	0.651825	-1.99855	-0.296597	-0.604665	0.220536
P46978	Dolichyl-diphosphooligosaccharide--protein glycosyltransferase subunit STT3A OS=Mus musculus OX=10090 GN=Stt3a PE=1 SV=1	61446.7	12115.2	31638.6	12606.5	12318.7	32165.5	101459	8819	10462.1	22018.9	73904.7	53766.6	28066.2	19716.3	16401.3	16129.6	16929.2	45956.6	14857.8	72123.4	80150.3	39934.2	27996.3	12921.4	35066.8	19030.2	40246.7	49896.7	21394.6	26338.5	55710.5	26950.6	-0.881815	0.310074	0.299927	-1.04763	0.366865	0.791419	0.659537	0.261072	-1.2042	0.462706	0.360756	-1.28123
P47199	Quinone oxidoreductase OS=Mus musculus OX=10090 GN=Cryz PE=1 SV=1	5824.43	6153.72	7462.52	8850.95	7586.73	1703.84	6199.33	7586.73	1856.58	6199.33	1293.94	8227.37	10867.6	6633.66	913.468	5565.71	1456.58	2430.36	9183.19	8871.91	2151.95	1703.84	4330.26	6451.53	6480.22	6047.17	5214.21	5240.21	6138.23	3150.88	6735.68	4161.88	-0.099783	0.00717554	-0.962068	-0.69459	0.857267	0.992741	0.395188	0.390168	-0.105397	0.0355273	-1.20607	-0.865196
P47708	Rabphilin-3A OS=Mus musculus OX=10090 GN=Rph3a PE=1 SV=2	8359.14	7548.71	1594.77	7643.85	2037.08	737.951	2037.08	577.556	8930.2	16129.6	2046.96	13811.3	3102.91	9901.33	2430.36	2151.95	4554.35	11889.7	21715.4	4248.81	3886.79	17455.3	13869	4297.61	5834.21	3472.96	3848.28	10662.6	5144.86	6198.68	9950.33	11874	-0.748372	1.47028	0.268828	0.254985	0.476108	0.249595	0.794111	0.799127	-1.0167	2.09895	0.322145	0.253799
P47738	Aldehyde dehydrogenase, mitochondrial OS=Mus musculus OX=10090 GN=Aldh2 PE=1 SV=1	637414	686606	686606	616604	546026	671201	386726	464561	460654	378454	386726	422961	718656	896154	623731	762849	728314	809669	572355	809669	809669	212394	728314	918483	670209	611277	437313	396047	746180	766944	730564	619730	-0.132783	-0.142996	0.0395973	-0.237371	0.212523	0.224811	0.815312	0.648512	-0.151765	-0.17626	0.0375447	-0.326401
P47740	Aldehyde dehydrogenase family 3 member A2 OS=Mus musculus OX=10090 GN=Aldh3a2 PE=1 SV=2	20860.1	23227.3	24997.3	33915.5	29214.8	21449.1	25924.2	24066.3	14550.3	28390.7	23081.4	22948.4	44555	81845.5	50449.8	60703.6	82979.2	76480.5	18391.7	46741.8	43996.1	58577.1	63438.2	35135.4	23028.2	28193.1	21513.6	24806.8	58950.1	73387.8	36376.6	52383.6	0.29194	0.205489	0.316046	0.526106	0.248498	0.451587	0.339688	0.271616	0.444997	0.315209	0.380769	0.573293
P47754	F-actin-capping protein subunit alpha-2 OS=Mus musculus OX=10090 GN=Capza2 PE=1 SV=3	25686.2	37864	21956.9	47352.1	42493.6	40896.3	35135.4	29949	40339.5	91083.1	78843.1	79135.7	30402.6	26622.2	36233.3	25215.9	30104.8	30866.2	19526.8	67345	25686.2	32888.4	17245.8	52898.7	28502.4	43580.7	35141.3	83020.6	31086	28729	37519.3	34344.3	0.612606	1.2403	-0.113761	-0.127564	0.0436522	0.000677658	0.515589	0.870132	0.895552	1.77461	-0.152856	-0.197003
P47757	F-actin-capping protein subunit beta OS=Mus musculus OX=10090 GN=Capzb PE=1 SV=3	71801.8	74442	69665.4	104115	88808.7	44792.3	116244	94487.6	80890	102999	109023	98759.3	35842.1	33420.2	45554.3	36812.3	53864.4	30402.6	47225.7	48873	36812.3	76480.5	15346.7	51439.7	71969.7	79238.6	97207.2	103594	38272.2	40359.8	44303.7	47755.6	0.138813	0.0917988	0.076622	0.108244	0.704457	0.583354	0.805177	0.858353	0.229844	0.154872	0.0835126	0.0808774
P47791	Glutathione reductase, mitochondrial OS=Mus musculus OX=10090 GN=Gsr PE=1 SV=3	2011.2	11667.9	3049.74	19048.9	1617.25	8340.85	2981.21	8455.9	10256.3	10381.6	12506.8	12952.9	1677.54	33614.9	28745.9	35013.6	6018.53	26386	2641.51	17517	5539.55	15388.7	15783	18617	5576.28	9668.99	7231.12	11947.1	21346.1	22472.7	8566	16596.2	0.794064	0.72437	0.0742012	0.954159	0.527847	0.112641	0.935779	0.160302	1.15051	1.04699	0.0805071	1.07772
P47857	ATP-dependent 6-phosphofructokinase, muscle type OS=Mus musculus OX=10090 GN=Pfkm PE=1 SV=3	19289.8	34269.4	28066.2	42738.2	37864	41495.8	51579.6	50128.4	57735.3	69979	64863.1	48741.8	47352.1	56043.5	38470.9	18940.8	35282.5	20313.6	80628.4	64863.1	49162.4	77268.5	81845.5	108527	27208.5	40699.4	53147.8	61194.6	47288.8	24845.6	64884.6	89213.7	0.580948	0.203396	-0.928507	0.459389	0.042286	0.302852	0.0369592	0.141873	0.85107	0.312258	-1.1644	0.494672
P47934	Carnitine O-acetyltransferase OS=Mus musculus OX=10090 GN=Crat PE=1 SV=3	32441.9	73466.1	42015	48512.3	47754.3	60703.6	30615.7	28897.3	36589.3	30866.2	34644.6	195382	67345	90065.6	75320.2	91083.1	100130	114978	58229.8	66300.5	62442.1	48873	30258.4	26203	49307.7	52323.4	32034.1	86964.1	77576.9	102064	62324.1	35111.5	0.0856437	1.44081	0.395768	-0.827849	0.829	0.36871	0.0638584	0.0208694	0.155138	2.05739	0.479748	-1.02223
P47962	60S ribosomal protein L5 OS=Mus musculus OX=10090 GN=Rpl5 PE=1 SV=3	1703.84	3943.13	53041.3	75610.6	577.556	83578.6	48329.5	54021.1	61446.7	56625.5	63565.5	8114.28	2896.38	9581.71	95391.2	69427.1	57735.3	1456.58	4782.3	925.371	2093.64	1443.78	62623.7	9243.68	19562.7	53255.6	54599.1	42768.4	35956.4	42873	2600.44	24437.1	1.44482	-0.352331	0.25382	3.23225	0.342313	0.543736	0.858661	0.320219	2.06487	-0.471485	0.303513	3.76225
P47963	60S ribosomal protein L13 OS=Mus musculus OX=10090 GN=Rpl13 PE=1 SV=3	254299	334329	42642.8	68569.4	64146.6	136015	39677.6	27637.9	61611.7	203409	25795.6	283667	60918.9	76917	4480.73	96285.5	35669	55841.6	83905.8	6428.88	31030.1	33614.9	9513.23	15674.5	210424	89577.2	42975.7	170957	47438.9	62598.7	40454.9	19600.9	-1.23209	1.99204	0.400063	-1.0454	0.250787	0.17111	0.62045	0.43344	-1.69636	2.83479	0.48508	-1.27859
P48036	Annexin A5 OS=Mus musculus OX=10090 GN=Anxa5 PE=1 SV=1	19473.4	21956.9	25924.2	24265.6	23227.3	23614.6	28218.4	27996.3	23786.9	23358.4	26622.2	28285.8	34214	8661.7	23358.4	28285.8	31970.7	6265.86	40779.1	36812.3	26267.3	8930.2	28066.2	21545.1	22451.5	23702.5	26667.2	26088.8	22078	22174.1	34619.6	19513.9	0.0782277	-0.0316355	0.00626502	-0.827089	0.546799	0.791109	0.9934	0.100217	0.144718	-0.019208	-0.00383884	-1.02134
P48320	Glutamate decarboxylase 2 OS=Mus musculus OX=10090 GN=Gad2 PE=1 SV=1	17245.8	6918.36	8038.21	19851.5	21851	7033.08	37322.9	26267.3	34644.6	47858.2	44229.7	2981.21	6080.71	9326.27	7033.08	6756.15	13183.5	15805.1	3494.15	9821.16	9102.78	4519.73	34809.7	6245.31	10734.1	16245.2	32744.9	31689.7	7480.02	11914.9	7472.7	15191.6	0.597811	-0.0472569	0.671656	1.02357	0.386802	0.946484	0.195352	0.484202	0.874764	-0.0412389	0.822275	1.15951
P48678	Prelamin-A/C OS=Mus musculus OX=10090 GN=Lmna PE=1 SV=2	3020.55	3311.21	2868.81	1094.18	3453.92	4708.21	3494.15	2559.89	3439.29	955.6	2130.39	2318.8	4891.53	7074.81	9705.36	2828.43	1894.57	3705.38	7401.58	6727.01	9705.36	2404.36	3693.87	11239.7	3066.85	3085.43	3164.44	1801.6	7223.9	2809.46	7944.65	5779.31	0.00871341	-0.812675	-1.36249	-0.459087	0.986946	0.0596753	0.0411651	0.496651	0.0470467	-1.12071	-1.70321	-0.587675
P48722	Heat shock 70 kDa protein 4L OS=Mus musculus OX=10090 GN=Hspa4l PE=1 SV=2	36505.6	54021.1	56473.6	69979	56790.9	57976.5	131793	112435	79135.7	109479	129846	129846	83578.6	76229.3	50128.4	46741.8	46741.8	63785.5	139017	102635	74442	123724	108527	79404.9	49000.1	61582.1	107788	123057	69978.8	52423.1	105365	103885	0.329728	0.191134	-0.416716	-0.0204032	0.171736	0.415054	0.205714	0.951305	0.498091	0.294965	-0.528989	-0.0707227
P48758	Carbonyl reductase [NADPH] 1 OS=Mus musculus OX=10090 GN=Cbr1 PE=1 SV=3	44555	76229.3	96978.5	65735.8	111795	69665.4	78843.1	83578.6	91083.1	73761.2	57976.5	86559.2	110653	72123.4	48512.3	89154.3	131793	37864	118930	111795	26386	47225.7	83578.6	32518.6	72587.6	82398.6	84501.6	72765.7	77096.1	86270.4	85703.5	54441	0.182897	-0.215721	0.162208	-0.654662	0.667647	0.262279	0.792583	0.401993	0.291786	-0.278825	0.189772	-0.818144
P48771	Cytochrome c oxidase subunit 7A2, mitochondrial OS=Mus musculus OX=10090 GN=Cox7a2 PE=1 SV=2	1.76629e+06	1.95877e+06	2.59683e+06	1.50371e+06	623731	1.72564e+06	1.95877e+06	1.68088e+06	1.87216e+06	1.11068e+06	1.28747e+06	1.68088e+06	1.42749e+06	990159	896154	879312	918483	837075	837075	647467	799039	1.00821e+06	774608	679748	2.1073e+06	1.28436e+06	1.83727e+06	1.35968e+06	1.1046e+06	878290	761194	820855	-0.714345	-0.434301	-0.330755	0.108864	0.121495	0.0634492	0.243021	0.626884	-0.968893	-0.587089	-0.422265	0.0816084
P48962	ADP/ATP translocase 1 OS=Mus musculus OX=10090 GN=Slc25a4 PE=1 SV=4	4.67329e+06	4.454e+06	5.15955e+06	4.454e+06	4.67329e+06	4.9082e+06	4.67329e+06	4.67329e+06	5.15955e+06	4.67329e+06	4.454e+06	5.39859e+06	2.77617e+06	3.27465e+06	3.07098e+06	2.77617e+06	3.75024e+06	4.67329e+06	4.10773e+06	2.77617e+06	3.07098e+06	4.67329e+06	2.21756e+06	2.01817e+06	4.76228e+06	4.6785e+06	4.83538e+06	4.84196e+06	3.0406e+06	3.73323e+06	3.31829e+06	2.96967e+06	-0.0256077	0.00196331	0.296069	-0.160137	0.750835	0.984955	0.28858	0.730737	-0.00117658	0.0281765	0.355967	-0.235387
P49312	Heterogeneous nuclear ribonucleoprotein A1 OS=Mus musculus OX=10090 GN=Hnrnpa1 PE=1 SV=2	190332	14767.4	65497.6	18335.7	9159.77	5608.27	11588.4	21851	10908	31382.3	1686.66	6652.2	17761.5	11408.5	6583.88	5824.43	10094.7	20113.6	17649.1	10849.8	5972.82	12276	5081.49	17517	90199	11034.6	14782.5	13240.4	11918	12010.9	11490.6	11624.8	-3.03108	-0.158945	0.0112052	0.0167592	0.204684	0.883083	0.986925	0.979642	-4.22405	-0.198752	0.00229465	-0.02693
P49722	Proteasome subunit alpha type-2 OS=Mus musculus OX=10090 GN=Psma2 PE=1 SV=3	3997.21	8420.24	1906.2	4468.2	1856.58	2868.81	5063.65	2475.45	8193.59	3656.28	2547.88	1894.57	800.594	2269.65	6428.88	2703.08	3482.03	4248.81	2682.84	5942.38	8726.11	16852.5	4829.81	6633.66	4774.55	3064.53	5244.23	2699.58	3166.37	3477.97	5783.78	9438.66	-0.639697	-0.957998	0.135416	0.70657	0.454206	0.215553	0.866847	0.426235	-0.864009	-1.32566	0.156508	0.785955
P50171	(3R)-3-hydroxyacyl-CoA dehydrogenase OS=Mus musculus OX=10090 GN=Hsd17b8 PE=1 SV=2	74824	57538.9	76480.5	80150.3	72778.8	92671.8	32996.5	46119.1	48329.5	34020.7	55624.3	33614.9	113594	49897.3	38873.5	33522.3	26694.3	206659	57538.9	39760.4	99313.4	26855	33707.7	85811.4	69614.5	81867	42481.7	41086.7	67455.1	88958.6	65537.6	48791.4	0.233894	-0.0481712	0.399207	-0.425696	0.21799	0.880425	0.751244	0.549505	0.363439	-0.0425284	0.484018	-0.548327
P50247	Adenosylhomocysteinase OS=Mus musculus OX=10090 GN=Ahcy PE=1 SV=3	12639.1	20265.8	8087.01	8114.28	13680.5	11965.1	12984	101160	7207.06	9159.77	7533.19	18335.7	4088.97	12815.8	11826.4	12115.2	16129.6	20383	15050	18880	9425.08	2626.28	21662.5	2166.18	13664	11253.3	40450.4	11676.2	9577.05	16209.2	14451.7	8818.31	-0.280028	-1.79258	0.759164	-0.712666	0.571418	0.400092	0.143219	0.465214	-0.358653	-2.50267	0.930921	-0.886497
P50396	Rab GDP dissociation inhibitor alpha OS=Mus musculus OX=10090 GN=Gdi1 PE=1 SV=3	96655.2	189311	208998	210905	196791	159648	261477	245508	254299	326722	303952	351527	147627	164559	128918	158551	186238	62623.7	435135	220673	292688	422961	303952	223826	164988	189115	253761	327401	147034	135804	316165	316913	0.196899	0.367585	-0.114624	0.00340804	0.558597	0.00707578	0.786852	0.993444	0.311459	0.543814	-0.153928	-0.0426632
P50516	V-type proton ATPase catalytic subunit A OS=Mus musculus OX=10090 GN=Atp6v1a PE=1 SV=2	247814	419212	331108	373717	347568	369024	738054	637414	647467	879312	728314	788261	319832	223826	255826	203409	227131	171668	623731	518902	518902	590480	572355	480211	332711	363437	674312	798629	266495	200736	553845	547682	0.127433	0.24411	-0.408806	-0.016144	0.573107	0.0840006	0.112875	0.905693	0.213854	0.369677	-0.519169	-0.0657037
P50518	V-type proton ATPase subunit E 1 OS=Mus musculus OX=10090 GN=Atp6v1e1 PE=1 SV=2	177315	247814	202107	220673	210905	229283	428860	480211	518902	494688	428860	373717	238587	170666	154782	183317	218882	196791	464561	504674	410409	413242	590480	623731	209079	220287	475991	432422	188011	199663	459881	542484	0.0753386	-0.138495	0.0867486	0.238321	0.626867	0.374408	0.695754	0.308196	0.140659	-0.169912	0.0960853	0.234162
P50544	Very long-chain specific acyl-CoA dehydrogenase, mitochondrial OS=Mus musculus OX=10090 GN=Acadvl PE=1 SV=3	98759.3	89583.8	92289.7	93948.5	116747	150141	28336.9	69084.4	53409.3	68028.1	76229.3	57735.3	129846	231086	227131	243540	126735	237373	131202	155601	126089	116244	80150.3	102999	93544.3	120279	50276.9	67330.9	196021	202549	137631	99797.8	0.362658	0.421373	0.047264	-0.463723	0.18138	0.260318	0.903118	0.053207	0.54436	0.619671	0.0470633	-0.593138
P51150	Ras-related protein Rab-7a OS=Mus musculus OX=10090 GN=Rab7a PE=1 SV=2	80890	76480.5	99713.5	131202	88314.4	81845.5	58229.8	74824	109944	96655.2	77268.5	72452.4	90736.5	208998	241011	206659	220673	220673	29337.9	175122	132960	19445.9	136570	155601	85694.6	100454	80999.4	82125.4	180248	216002	112473	103872	0.229258	0.0199168	0.261056	-0.114773	0.43544	0.950208	0.479867	0.89422	0.356924	0.0534963	0.312496	-0.18193
P51175	Protoporphyrinogen oxidase OS=Mus musculus OX=10090 GN=Ppox PE=1 SV=1	24443.2	29756.4	33278.5	25215.9	19582.1	25444.7	22018.9	10169	13758.8	5955.09	14241.3	24066.3	35734.6	5565.71	27543	34107.2	25857.5	28218.4	30793.3	8561.53	23358.4	19048.9	13489.5	5160.25	29159.4	23414.2	15315.6	14754.2	22947.7	29394.4	20904.4	12566.2	-0.316572	-0.05387	0.357187	-0.734255	0.147484	0.9333	0.52781	0.338659	-0.409999	-0.0505655	0.431848	-0.911938
P51410	60S ribosomal protein L9 OS=Mus musculus OX=10090 GN=Rpl9 PE=1 SV=2	3087.26	22681.6	17869.4	955.6	18765.6	1180.58	18053.7	38349.6	6691.42	23988.8	25631.4	15304	16159.9	3170.55	34269.4	16929.2	10614.3	19349	31191.4	41226.7	21269.9	15152.7	47104.8	65112.2	14546.1	6967.25	21031.6	21641.4	17866.6	15630.8	31229.3	42456.6	-1.06197	0.0412374	-0.192872	0.443085	0.414906	0.953358	0.823433	0.51414	-1.45733	0.0835648	-0.251077	0.47546
P51660	Peroxisomal multifunctional enzyme type 2 OS=Mus musculus OX=10090 GN=Hsd17b4 PE=1 SV=3	5801.24	19085.4	4729.26	19902.7	24519.7	17345.2	14160.5	5141.81	13680.5	3532.56	12984	11667.9	14055.5	24722.4	4879.89	3951.34	7824.68	19289.8	16092.8	8455.9	3139.52	9382.82	2521.92	7145.96	9871.96	20589.2	10994.3	9394.82	14552.6	10355.3	9229.42	6350.23	1.06048	-0.226816	-0.490911	-0.539431	0.10214	0.720278	0.598694	0.536881	1.52484	-0.294472	-0.621106	-0.682354
P51863	V-type proton ATPase subunit d 1 OS=Mus musculus OX=10090 GN=Atp6v0d1 PE=1 SV=2	154782	323984	243540	234488	237373	231086	518902	533281	474617	572355	527504	623731	190332	105936	54423.7	121281	126089	79879.2	319832	250066	312448	334329	210905	234488	240769	234316	508933	574530	116897	109083	294116	259907	-0.0391919	0.174905	-0.0998136	-0.178386	0.901386	0.117192	0.862243	0.478667	-0.0202631	0.272076	-0.13554	-0.256893
P51881	ADP/ATP translocase 2 OS=Mus musculus OX=10090 GN=Slc25a5 PE=1 SV=3	5.39859e+06	5.15955e+06	6.0164e+06	4.9082e+06	7.13935e+06	7.13935e+06	5.39859e+06	5.15955e+06	4.9082e+06	7.13935e+06	5.15955e+06	6.0164e+06	4.9082e+06	4.454e+06	4.67329e+06	4.9082e+06	4.9082e+06	4.9082e+06	4.9082e+06	4.67329e+06	4.67329e+06	4.9082e+06	3.07098e+06	2.59683e+06	5.52485e+06	6.39564e+06	5.15545e+06	6.1051e+06	4.6785e+06	4.9082e+06	4.75159e+06	3.52534e+06	0.211153	0.243918	0.069148	-0.43065	0.330216	0.183047	0.154735	0.158848	0.331486	0.369406	0.0742334	-0.554165
P52196	Thiosulfate sulfurtransferase OS=Mus musculus OX=10090 GN=Tst PE=1 SV=3	217523	303952	344638	196791	212394	283667	196791	206659	214033	176114	120354	183317	448447	604251	448447	572355	500889	533281	378454	397956	474617	456869	298952	371516	288704	230951	205828	159928	500382	535508	417009	375779	-0.322007	-0.364011	0.0978796	-0.150195	0.277991	0.0888641	0.563805	0.48965	-0.417636	-0.487959	0.109905	-0.223671
P52480	Pyruvate kinase PKM OS=Mus musculus OX=10090 GN=Pkm PE=1 SV=4	456869	662492	388703	623731	560957	555215	701141	879312	1.17757e+06	1.19453e+06	1.12653e+06	1.24254e+06	419212	292688	371516	277103	448447	245508	718656	788261	631495	315261	743221	879312	502688	579967	919343	1.18787e+06	361138	323686	712804	645931	0.206309	0.369698	-0.157957	-0.142125	0.415514	0.133622	0.635153	0.723119	0.32468	0.546794	-0.207728	-0.214161
P52503	NADH dehydrogenase [ubiquinone] iron-sulfur protein 6, mitochondrial OS=Mus musculus OX=10090 GN=Ndufs6 PE=1 SV=2	103757	104115	36589.3	93548.7	97595.1	113594	47225.7	52620.8	36301.1	49162.4	55437.3	70588	146547	261477	306988	241011	176114	231086	88314.4	152011	183317	56625.5	136015	158551	81486.9	101579	45382.6	58395.9	238337	216071	141214	117064	0.317968	0.36373	-0.141503	-0.270584	0.436558	0.177758	0.689604	0.593333	0.481568	0.538377	-0.1873	-0.36554
P52760	2-iminobutanoate/2-iminopropanoate deaminase OS=Mus musculus OX=10090 GN=Rida PE=1 SV=3	16522.3	21495.9	21394.8	4117.81	20170.9	17869.4	17170.4	6037.18	14160.5	10849.8	12420.3	17569	12606.5	32708.9	45827.1	45458.2	49494.7	14241.3	823.437	5141.81	44229.7	35013.6	43996.1	39839.9	19804.3	14052.7	12456	13613	30380.8	36398.1	16731.7	39616.6	-0.494968	0.128144	0.260702	1.24352	0.336724	0.781232	0.704105	0.178617	-0.660656	0.20613	0.312057	1.41871
P52825	Carnitine O-palmitoyltransferase 2, mitochondrial OS=Mus musculus OX=10090 GN=Cpt2 PE=1 SV=2	23004	35407.8	32518.6	21908.5	22156	35734.6	13434.7	8510.25	29549.2	12606.5	19763.8	23004	70871.6	34412.7	36009	39677.6	24811	2536.95	19582.1	10136.5	24562.6	22401.7	32441.9	23786.9	30310.1	26599.7	17164.7	18458.1	47097.8	22341.9	18093.8	26210.2	-0.188391	0.104804	-1.07591	0.534634	0.564068	0.863499	0.198105	0.198324	-0.229896	0.173214	-1.34741	0.583343
P53395	Lipoamide acyltransferase component of branched-chain alpha-keto acid dehydrogenase complex, mitochondrial OS=Mus musculus OX=10090 GN=Dbt PE=1 SV=2	87689.8	65497.6	71156.1	62623.7	63056.5	53176.2	40896.3	32355.6	55624.3	50813.9	49384.6	37980.3	37463.3	36138.9	21495.9	18828.9	30730.4	37322.9	27996.3	45458.2	24997.3	20448.7	61156.6	10554.3	74781.2	59618.8	42958.8	46059.6	31699.4	28960.7	32817.2	30719.9	-0.326907	0.10055	-0.130357	-0.0952823	0.109723	0.715258	0.731694	0.906375	-0.42452	0.167213	-0.173461	-0.158962
P53810	Phosphatidylinositol transfer protein alpha isoform OS=Mus musculus OX=10090 GN=Pitpna PE=1 SV=2	62212.8	7462.52	22544.7	43692.5	43846.2	17649.1	55841.6	39401.5	34809.7	65735.8	72452.4	19851.5	13107.1	28153.2	4554.35	20265.8	23227.3	34644.6	9513.23	38682.7	28576.7	13221.5	49694	5270.63	30740	35062.6	43350.9	52679.9	15271.6	26045.9	25590.9	22728.7	0.189815	0.28119	0.770207	-0.171114	0.826762	0.626378	0.257822	0.867785	0.301505	0.421971	0.944631	-0.248323
P53811	Phosphatidylinositol transfer protein beta isoform OS=Mus musculus OX=10090 GN=Pitpnb PE=1 SV=2	31970.7	32102.1	46892.4	21495.9	1466.17	24882.5	7145.96	27238.5	33522.3	15194.9	21449.1	23159.5	23839.6	35282.5	7355.04	49384.6	8340.85	91536.6	36421.2	26117.9	10169	2083.31	41037.6	551.542	36988.4	15948.2	22635.6	19934.5	22159	49754	24236	14557.5	-1.21368	-0.183322	1.16692	-0.735394	0.0756854	0.76157	0.337511	0.561138	-1.67049	-0.233132	1.43717	-0.91328
P53994	Ras-related protein Rab-2A OS=Mus musculus OX=10090 GN=Rab2a PE=1 SV=1	74442	52489.5	65965.9	91083.1	75320.2	86240.4	103420	92034.4	65497.6	67115.4	75610.6	92034.4	159648	237373	194266	258305	222188	195382	180147	126089	167109	163290	131202	143481	64299.1	84214.6	86984.1	78253.5	197096	225292	157781	145991	0.38927	-0.152598	0.192899	-0.112047	0.0655383	0.550398	0.385148	0.564165	0.581752	-0.189801	0.227876	-0.178717
P54071	Isocitrate dehydrogenase [NADP], mitochondrial OS=Mus musculus OX=10090 GN=Idh2 PE=1 SV=3	331108	271166	255826	358634	271166	360480	247814	255826	246659	199866	187704	237373	252608	216368	192896	195382	210905	238587	118205	171668	160736	28839.7	122184	204230	286033	330093	250100	208314	220624	214958	150203	118418	0.206691	-0.26374	-0.0375376	-0.343028	0.303644	0.0516453	0.804952	0.582548	0.325216	-0.346545	-0.0582218	-0.450909
P54116	Stomatin OS=Mus musculus OX=10090 GN=Stom PE=1 SV=3	6531.13	5335.8	5063.65	1240.95	1703.84	2733.02	4879.89	1703.84	5608.27	1994.37	1719.8	859.424	4687.94	6824.05	9540.27	7671.29	8850.95	2896.38	2614.66	2307.59	1017.89	36924.1	5497.32	9741.69	5643.53	1892.6	4064	1524.53	7017.42	6472.87	1980.05	17387.7	-1.57623	-1.41454	-0.116535	3.13446	0.00400612	0.11128	0.824396	0.193059	-2.17989	-1.96952	-0.156301	3.64702
P54227	Stathmin OS=Mus musculus OX=10090 GN=Stmn1 PE=1 SV=2	34269.4	64601.4	32626.1	41226.7	42015	32784.4	65112.2	63217.5	56473.6	81081.1	76917	85326.8	45956.6	12056.1	56625.5	3130.14	4578.52	17170.4	110653	11701.9	111041	97595.1	98023.3	68028.1	43832.3	38675.4	61601.1	81108.3	38212.8	8293.01	77798.6	87882.2	-0.18058	0.396894	-2.20409	0.175827	0.658133	0.00547124	0.102086	0.784653	-0.218921	0.585149	-2.7481	0.160518
P56135	ATP synthase subunit f, mitochondrial OS=Mus musculus OX=10090 GN=Atp5mf PE=1 SV=3	2.59683e+06	3.27465e+06	3.07098e+06	2.21756e+06	2.46079e+06	3.07098e+06	2.01817e+06	2.21756e+06	2.14639e+06	2.27247e+06	2.27247e+06	2.35334e+06	1.95877e+06	2.21756e+06	2.59683e+06	2.01817e+06	1.83474e+06	2.09745e+06	2.09745e+06	2.09745e+06	2.09745e+06	1.95877e+06	1.60299e+06	2.14639e+06	2.98082e+06	2.58311e+06	2.12737e+06	2.29943e+06	2.25772e+06	1.98345e+06	2.09745e+06	1.90272e+06	-0.206602	0.112202	-0.186855	-0.14057	0.28649	0.0553861	0.244035	0.288794	-0.255484	0.183646	-0.243606	-0.21233
P56213	FAD-linked sulfhydryl oxidase ALR OS=Mus musculus OX=10090 GN=Gfer PE=1 SV=2	17569	14121.2	19397.3	22905.2	18617	16611.1	10462.1	10462.1	9326.27	9864.38	7874.75	4810.9	49694	67115.4	41037.6	63217.5	48329.5	4982.67	12815.8	2269.65	2011.2	26117.9	50606.5	3170.55	17029.2	19377.7	10083.5	7516.68	52615.6	38843.2	5698.87	26631.7	0.186393	-0.423831	-0.437829	2.22439	0.386111	0.166056	0.510269	0.213162	0.296697	-0.572322	-0.555202	2.57459
P56371	Ras-related protein Rab-4A OS=Mus musculus OX=10090 GN=Rab4a PE=1 SV=2	1856.58	5652.25	1606.74	1193.09	2105.82	5205.03	1284.15	6878.86	6331.62	5106.27	5477.86	5141.81	5565.71	16651.5	9135.44	12231	46892.4	82063.4	22340.8	5860.61	5205.03	19526.8	7312.87	40339.5	3038.52	2834.65	4831.54	5241.98	10450.9	47062.3	11135.5	22393.1	-0.100202	0.117628	2.17095	1.00789	0.914582	0.829388	0.14748	0.369871	-0.105986	0.191299	2.68372	1.14103
P56376	Acylphosphatase-1 OS=Mus musculus OX=10090 GN=Acyp1 PE=1 SV=2	4248.81	8994.07	14470.5	1822.26	2733.02	2278.19	842.096	1316.33	9159.77	11930.3	10482	10584.3	6097.01	2521.92	7643.85	4503.14	6531.13	4282.64	6713.01	10517.3	3036.19	2934.69	14470.5	19902.7	9237.79	2277.82	3772.73	10998.9	5420.92	5105.63	6755.5	12435.9	-2.01989	1.54368	-0.0864487	0.880382	0.0787366	0.057574	0.860027	0.356052	-2.80326	2.20246	-0.118947	0.990778
P56379	ATP synthase subunit ATP5MJ, mitochondrial OS=Mus musculus OX=10090 GN=Atp5mj PE=1 SV=1	47225.7	61156.6	95391.2	55624.3	92671.8	56790.9	10482	122906	30950.1	21591.6	24644.4	39043.1	13975.2	50128.4	33420.2	2547.88	26408.6	15346.7	26855	11634.5	18828.9	30518.9	27637.9	72778.8	67924.5	68362.3	54779.3	28426.3	32507.9	14767.7	19106.1	43645.2	0.00926972	-0.946402	-1.13834	1.19179	0.982515	0.493237	0.229343	0.182611	0.0478283	-1.30931	-1.42493	1.35774
P56382	ATP synthase subunit epsilon, mitochondrial OS=Mus musculus OX=10090 GN=Atp5f1e PE=1 SV=2	38097.3	35734.6	73761.2	33213.6	34913	42271.5	30950.1	33707.7	35669	20915.4	21662.5	34530.8	35669	28465.7	40663.5	18213.2	4642.86	17569	23358.4	21591.6	21908.5	24199	16522.3	15910.1	49197.7	36799.4	33442.3	25702.9	34932.7	13475	22286.2	18877.1	-0.41891	-0.379741	-1.37429	-0.23951	0.381197	0.169663	0.0192851	0.278602	-0.55379	-0.510143	-1.71786	-0.328922
P56391	Cytochrome c oxidase subunit 6B1 OS=Mus musculus OX=10090 GN=Cox6b1 PE=1 SV=2	2.27247e+06	1.40115e+06	2.27247e+06	1.46063e+06	2.35334e+06	1.87216e+06	2.21756e+06	2.14639e+06	2.01817e+06	918483	951451	2.01817e+06	820877	183317	102999	184894	174215	339594	72452.4	150141	171668	65965.9	183317	34020.7	1.98203e+06	1.89538e+06	2.12737e+06	1.29603e+06	369064	232901	131420	94434.4	-0.0644954	-0.714969	-0.664153	-0.476803	0.834407	0.0855196	0.590782	0.534452	-0.055816	-0.982915	-0.836195	-0.608552
P56394	Cytochrome c oxidase copper chaperone OS=Mus musculus OX=10090 GN=Cox17 PE=1 SV=2	24265.6	6302.92	5860.61	5652.25	6739.44	6018.53	10768	11001.1	15013.9	6508.1	5677.94	7643.85	14654.7	12197.9	8964.44	15229.9	16159.9	22018.9	8900.63	7355.04	4642.86	21193.1	11723.9	3326.57	12143.1	6136.74	12261	6609.96	11939	17802.9	6966.18	12081.2	-0.984587	-0.891359	0.576431	0.794322	0.378502	0.019278	0.0946709	0.389846	-1.3486	-1.23168	0.704049	0.889364
P56395	Cytochrome b5 OS=Mus musculus OX=10090 GN=Cyb5a PE=1 SV=2	5125.58	26081.7	7054.04	14806	27461.4	7671.29	12717.1	15710.9	7462.52	7168.63	10643.1	12156.7	48873	41352.3	32708.9	26309.7	30018.3	42921.1	43996.1	13470.4	28390.7	21495.9	20170.9	7782.77	12753.8	16646.2	11963.5	9989.47	40978.1	33083.1	28619.1	16483.2	0.384274	-0.260161	-0.308759	-0.795982	0.682556	0.523465	0.314312	0.284783	0.574732	-0.341499	-0.394956	-0.984679
P56399	Ubiquitin carboxyl-terminal hydrolase 5 OS=Mus musculus OX=10090 GN=Usp5 PE=1 SV=1	32708.9	17379.2	31382.3	39480.2	42388	30189.7	82979.2	72778.8	93090.8	76480.5	102999	32518.6	68569.4	25924.2	53864.4	23358.4	20170.9	32165.5	60149.4	81555.3	64863.1	20495.1	84671.2	92034.4	27156.8	37352.6	82949.6	70666	49452.7	25231.6	68855.9	65733.6	0.459898	-0.231219	-0.970817	-0.0669507	0.171598	0.596249	0.136149	0.901252	0.680988	-0.300681	-1.21693	-0.125575
P56480	ATP synthase subunit beta, mitochondrial OS=Mus musculus OX=10090 GN=Atp5f1b PE=1 SV=2	1.5731e+07	1.07238e+07	1.5731e+07	1.5731e+07	1.5731e+07	1.5731e+07	1.5731e+07	1.5731e+07	1.5731e+07	1.5731e+07	1.5731e+07	1.5731e+07	1.5731e+07	1.5731e+07	1.5731e+07	1.5731e+07	1.5731e+07	1.5731e+07	1.5731e+07	1.5731e+07	1.5731e+07	1.5731e+07	1.5731e+07	1.5731e+07	1.40619e+07	1.5731e+07	1.5731e+07	1.5731e+07	1.5731e+07	1.5731e+07	1.5731e+07	1.5731e+07	0.161816	0	0	0	0.373901	1	1	1	0.262165	0.0254076	-0.0116172	-0.0466793
P56564	Excitatory amino acid transporter 1 OS=Mus musculus OX=10090 GN=Slc1a3 PE=1 SV=2	118205	116747	80890	107129	126735	59864.3	91083.1	48873	103757	93090.8	47104.8	53864.4	84671.2	52620.8	58980.4	60918.9	68261.1	50128.4	74824	19048.9	57185.7	138492	205041	64146.6	105280	97909.5	81237.6	64686.6	65424.2	59769.5	50352.9	135893	-0.104717	-0.32868	-0.130414	1.43232	0.767538	0.492347	0.637933	0.123141	-0.112329	-0.438131	-0.173533	1.6412
P56812	Programmed cell death protein 5 OS=Mus musculus OX=10090 GN=Pdcd5 PE=1 SV=3	20113.6	7189.57	1664.62	3230.48	3295.02	4829.81	5784.98	7484.66	10955.1	5879.06	6595.75	4131.8	15346.7	1571.52	767.508	347.167	1304.99	10032.6	12921.4	21662.5	20529.2	800.594	1920.59	2404.36	9655.92	3785.1	8074.9	5535.54	5895.23	3894.91	18371	1708.51	-1.35108	-0.544721	-0.597959	-3.42662	0.345267	0.206973	0.741022	0.00392411	-1.86355	-0.742815	-0.754011	-4.08466
P57746	V-type proton ATPase subunit D OS=Mus musculus OX=10090 GN=Atp6v1d PE=1 SV=1	64344.1	82063.4	121281	82063.4	100580	90390.2	210905	205041	187704	174215	192896	225314	58229.8	43124.4	47225.7	19085.4	41910.7	39148.2	106508	90390.2	85326.8	128013	61753.4	102149	89229.5	91011.2	201217	197475	49526.6	33381.4	94075	97305.3	0.0285233	-0.0270768	-0.569159	0.0487068	0.924467	0.831466	0.129964	0.88134	0.0748808	-0.0127788	-0.718255	0.0107177
P57759	Endoplasmic reticulum resident protein 29 OS=Mus musculus OX=10090 GN=Erp29 PE=1 SV=2	12984	7842.21	40339.5	10280.3	16092.8	31546.5	2614.66	4175.49	14806	4810.9	15304	4480.73	9961.92	30866.2	26386	27146	27146	32996.5	19227.1	13145.1	2511.23	14900.6	5702.94	10908	20388.6	19306.6	7198.72	8198.55	22404.7	29096.1	11627.8	10503.8	-0.0786706	0.187627	0.377026	-0.146663	0.932011	0.857572	0.371035	0.849752	-0.0757331	0.290019	0.456479	-0.21951
P57780	Alpha-actinin-4 OS=Mus musculus OX=10090 GN=Actn4 PE=1 SV=1	1372	1400.33	685.147	3130.14	2723.99	1272.86	3774.39	878.765	1677.54	4055.36	2641.51	2336.5	4642.86	1765.37	2449.55	1881.41	9295.43	1580.87	3102.91	7269.6	1941.69	6018.53	3656.28	2790.1	1152.49	2375.66	2110.23	3011.12	2952.6	4252.57	4104.73	4154.97	1.04357	0.5129	0.52635	0.017549	0.115557	0.42402	0.651585	0.979999	1.50109	0.748752	0.641871	-0.0259992
P58059	28S ribosomal protein S21, mitochondrial OS=Mus musculus OX=10090 GN=Mrps21 PE=1 SV=1	16024.3	37031.4	23786.9	40511	334329	22794.1	44120.4	22299.3	11023	34107.2	15128.7	9267.6	69084.4	101160	78456.6	95814.8	109479	39934.2	31546.5	51758.6	23919.1	27146	41633.6	46741.8	25614.2	132545	25814.2	19501.2	82900.3	81742.8	35741.4	38507.1	2.37146	-0.404607	-0.0202861	0.10753	0.350305	0.634036	0.962771	0.79912	3.36685	-0.545211	-0.0368033	0.0800358
P58064	28S ribosomal protein S6, mitochondrial OS=Mus musculus OX=10090 GN=Mrps6 PE=1 SV=3	11826.4	2025.6	780.051	14470.5	9845.28	10482	6940.97	1594.77	3194.55	6652.2	9988.17	6727.01	3066.35	17001.4	12675.2	780.051	14055.5	10517.3	16813.5	8400.16	14273.6	1434.27	2497.99	12880.4	4877.36	11599.3	3910.1	7789.12	10914.3	8450.96	13162.4	5604.22	1.24986	0.994257	-0.369034	-1.23184	0.150072	0.114617	0.688877	0.162449	1.79093	1.42761	-0.469791	-1.4983
P58252	Elongation factor 2 OS=Mus musculus OX=10090 GN=Eef2 PE=1 SV=2	647.404	1731.22	6490.97	1941.69	842.096	842.096	9066.01	780.051	1822.26	11858.3	10320.6	823.437	913.468	888.636	2336.5	4746.17	4796.32	2025.6	1994.37	2559.89	9901.33	5368.94	2290	2896.38	2956.53	1208.63	3889.44	7667.42	1379.53	3856.03	4818.53	3518.44	-1.29053	0.979178	1.48293	-0.453656	0.394005	0.431585	0.074544	0.657062	-1.77847	1.40635	1.82952	-0.581276
P58281	Dynamin-like 120 kDa protein, mitochondrial OS=Mus musculus OX=10090 GN=Opa1 PE=1 SV=1	378454	336983	285606	255826	247814	255826	155601	208998	250066	164559	208998	227131	206659	344638	309650	323984	312448	413242	203409	166000	202107	201162	206659	20080	333681	253155	204888	200229	286983	349891	190505	142634	-0.398445	-0.0331857	0.285944	-0.417517	0.0405806	0.894756	0.294914	0.486481	-0.525036	-0.0213943	0.343396	-0.538688
P58771	Tropomyosin alpha-1 chain OS=Mus musculus OX=10090 GN=Tpm1 PE=1 SV=1	8784.34	18001.2	12506.8	11930.3	2747.39	11408.5	3794.02	11090.7	13668.4	19851.5	2083.31	2908.73	17245.8	13434.7	1204.05	12606.5	15388.7	16229.4	878.765	11239.7	22681.6	2224.02	5021.85	19986.6	13097.5	8695.39	9517.68	8281.19	10628.2	14741.5	11600	9077.49	-0.590963	-0.200771	0.471988	-0.353762	0.333334	0.858425	0.453649	0.778135	-0.795535	-0.257741	0.574378	-0.463558
P59017	Bcl-2-like protein 13 OS=Mus musculus OX=10090 GN=Bcl2l13 PE=1 SV=2	19397.3	21662.5	68261.1	21341	22340.8	21001.5	17417.1	4619.73	17964	21105.4	16929.2	18880	5106.27	36009	40065.7	31274.2	24199	5319.16	8726.11	23692.9	22628.5	26081.7	16194.8	26309.7	36440.3	21561.1	13333.6	18971.5	27060.3	20264.1	18349.2	22862.1	-0.757105	0.508767	-0.417253	0.317238	0.403133	0.280652	0.640793	0.484332	-1.02897	0.742924	-0.529656	0.32716
P59325	Eukaryotic translation initiation factor 5 OS=Mus musculus OX=10090 GN=Eif5 PE=1 SV=1	10829.1	14432.4	8545.58	12231	6331.62	6406.2	9540.27	8850.95	6968.98	18653.4	9790.41	22466.7	5702.94	5081.49	6406.2	10032.6	1477.32	1134.31	6406.2	7251.49	2896.38	14055.5	5721.7	6727.01	11269	8322.93	8453.4	16970.2	5730.21	4214.73	5518.02	8834.75	-0.437202	1.0054	-0.443147	0.679038	0.320318	0.0903965	0.632918	0.323143	-0.579491	1.44332	-0.561805	0.753511
P59999	Actin-related protein 2/3 complex subunit 4 OS=Mus musculus OX=10090 GN=Arpc4 PE=1 SV=3	14654.7	62035.5	27146	3139.52	25543.6	18107.6	88808.7	78456.6	72778.8	189311	93548.7	99313.4	63217.5	5879.06	43124.4	1846.24	41226.7	3972.73	124619	87689.8	78456.6	105936	78843.1	86240.4	34612.1	15596.9	80014.7	127391	37407	15681.9	96921.7	90339.9	-1.15002	0.670927	-1.25421	-0.101456	0.290742	0.205356	0.361586	0.706279	-1.58104	0.971618	-1.56878	-0.166237
P60202	Myelin proteolipid protein OS=Mus musculus OX=10090 GN=Plp1 PE=1 SV=2	879312	460654	623731	326722	456869	364832	334329	241011	296090	225314	201162	255826	161907	66300.5	81081.1	72123.4	101459	150141	158551	101459	83281.1	303952	87402.3	68261.1	654565	382808	290477	227434	103096	107908	114430	153205	-0.773918	-0.352973	0.0658053	0.420994	0.100636	0.114796	0.903905	0.648877	-1.0526	-0.472391	0.0700832	0.449428
P60335	Poly(rC)-binding protein 1 OS=Mus musculus OX=10090 GN=Pcbp1 PE=1 SV=1	2360.09	2112.57	8753.56	13145.1	4131.8	5270.63	6691.42	16774.9	15128.7	21053.7	19227.1	23081.4	519.784	5652.25	16024.3	2604.68	3049.74	1856.58	13680.5	1456.58	19473.4	12921.4	5879.06	8930.2	4408.74	7515.84	12865	21120.7	7398.78	2503.67	11536.8	9243.56	0.769568	0.715206	-1.56324	-0.319725	0.433393	0.067487	0.344755	0.707454	1.11609	1.03407	-1.95246	-0.423449
P60469	Liprin-alpha-3 OS=Mus musculus OX=10090 GN=Ppfia3 PE=1 SV=2	3794.02	6220.79	2812.14	1272.86	3839.88	3130.14	10849.8	3049.74	11199	8561.53	2758.73	11455.4	2604.68	913.468	2130.39	9901.33	7991.42	2996.78	11511.3	6131.1	8455.9	18001.2	2536.95	20313.6	4275.65	2747.63	8366.18	7591.89	1882.84	6963.18	8699.45	13617.3	-0.637959	-0.140112	1.88683	0.646441	0.295128	0.844038	0.0745692	0.443788	-0.861566	-0.172192	2.33097	0.715098
P60710	Actin, cytoplasmic 1 OS=Mus musculus OX=10090 GN=Actb PE=1 SV=1	231086	61753.4	192011	189311	184124	184124	344638	422961	435135	312448	344638	88808.7	49897.3	70313.6	83578.6	43996.1	63056.5	74442	42493.6	76480.5	101459	19582.1	133982	71801.8	161617	185853	400912	248632	67929.9	60498.2	73477.7	75122.1	0.201583	-0.689273	-0.167153	0.0319306	0.66075	0.148779	0.604091	0.966879	0.31804	-0.946676	-0.219146	-0.00905176
P60766	Cell division control protein 42 homolog OS=Mus musculus OX=10090 GN=Cdc42 PE=1 SV=2	32165.5	8696.42	3635.69	1443.78	2673.29	3794.02	1894.57	3858.37	2758.73	1580.87	4175.49	3353.06	2197.34	5368.94	5125.58	1532.94	5459.53	4297.61	4282.64	1293.94	6824.05	1167.46	5141.81	19526.8	14832.5	2637.03	2837.22	3036.47	4230.62	3763.36	4133.54	8612.02	-2.49178	0.0979164	-0.168848	1.05897	0.23871	0.84467	0.777739	0.483193	-3.4663	0.163499	-0.221249	1.20123
P60879	Synaptosomal-associated protein 25 OS=Mus musculus OX=10090 GN=Snap25 PE=1 SV=1	78456.6	70313.6	77692	129846	129846	69427.1	131202	142288	121779	147627	171668	199866	76917	120354	150947	83578.6	135173	62442.1	136015	169740	204230	319832	125093	106508	75487.4	109706	131756	173054	116073	93731.4	169995	183811	0.539338	0.393347	-0.308425	0.112731	0.167243	0.0635457	0.503959	0.855211	0.792607	0.580146	-0.394541	0.0861644
P60904	DnaJ homolog subfamily C member 5 OS=Mus musculus OX=10090 GN=Dnajc5 PE=1 SV=1	18704.9	64344.1	47352.1	30615.7	41495.8	38470.9	55624.3	78843.1	64601.4	86559.2	90736.5	116244	57735.3	44555	49694	27996.3	38349.6	17085.6	51950	101160	95014.1	73761.2	46552.2	91536.6	43467	36860.8	66356.3	97846.6	50661.4	27810.5	82708.1	70616.7	-0.237834	0.560289	-0.865258	-0.228019	0.655004	0.0517297	0.0342905	0.582903	-0.299367	0.815584	-1.08588	-0.315381
P61021	Ras-related protein Rab-5B OS=Mus musculus OX=10090 GN=Rab5b PE=1 SV=1	10801.6	19349	7484.66	11050	12526.1	6331.62	17027.8	16466.4	16651.5	14654.7	19526.8	11408.5	8433.45	16929.2	21779.8	19349	17569	22207.3	14586.2	38349.6	26203	13333.2	19473.4	14586.2	12545.1	9969.23	16715.2	15196.7	15714.2	19708.4	26379.6	15797.6	-0.331569	-0.137407	0.326749	-0.739718	0.554426	0.555754	0.388002	0.210972	-0.431071	-0.168377	0.394058	-0.918375
P61022	Calcineurin B homologous protein 1 OS=Mus musculus OX=10090 GN=Chp1 PE=1 SV=2	1580.87	3353.06	6220.79	7375.01	2176.24	5352.19	6918.36	1719.8	6097.01	9645.58	7334.65	5993.05	2614.66	666.536	9326.27	3295.02	15013.9	24123.9	2712.3	9662.72	3340	15081.3	9382.82	12815.8	3718.24	4967.81	4911.72	7657.76	4202.49	14144.3	5238.34	12426.6	0.417991	0.640693	1.7509	1.24625	0.571296	0.228706	0.205022	0.0603366	0.622106	0.928979	2.16221	1.42193
P61027	Ras-related protein Rab-10 OS=Mus musculus OX=10090 GN=Rab10 PE=1 SV=1	86559.2	176114	112435	55437.3	70871.6	15674.5	202107	220673	208998	159648	210905	142288	143481	45206	64344.1	10011.1	49033	143481	163290	217523	52898.7	205041	397956	306988	125036	47327.8	210593	170947	84343.8	67508.5	144570	303328	-1.40158	-0.300908	-0.321214	1.06911	0.0678934	0.136177	0.752062	0.097944	-1.93451	-0.398963	-0.410419	1.21318
P61089	Ubiquitin-conjugating enzyme E2 N OS=Mus musculus OX=10090 GN=Ube2n PE=1 SV=1	51950	19526.8	107543	67115.4	98023.3	85811.4	189311	150947	138492	136570	152011	184124	50449.8	11930.3	15346.7	6281.15	21495.9	7207.06	87689.8	10343.2	15194.9	99713.5	10703.9	12717.1	59673.4	83650	159583	157568	25908.9	11661.4	37742.6	41044.8	0.487278	-0.0183348	-1.15171	0.121005	0.428243	0.927258	0.343056	0.935861	0.719459	-0.000449986	-1.44152	0.0959148
P61161	Actin-related protein 2 OS=Mus musculus OX=10090 GN=Actr2 PE=1 SV=1	40896.3	67115.4	41910.7	84671.2	62035.5	44381	118930	121281	90390.2	126089	108044	145065	121779	89154.3	48020.6	80628.4	60918.9	33213.6	210905	136015	174215	176114	166000	164559	49974.1	63695.9	110200	126399	86317.9	58253.6	173712	168891	0.350019	0.19786	-0.567313	-0.0406053	0.396806	0.329065	0.330972	0.836716	0.526602	0.30445	-0.715963	-0.0945293
P61164	Alpha-centractin OS=Mus musculus OX=10090 GN=Actr1a PE=1 SV=1	6451.53	6824.05	26309.7	15426.4	4144.11	8629.52	68261.1	7415.98	25744.8	99313.4	4088.97	3981.84	18291	1703.84	28465.7	62442.1	5632.02	26009.7	19763.8	23614.6	3693.87	30793.3	6220.79	33915.5	13195.1	9400.01	33807.3	35794.7	16153.5	31361.3	15690.8	23643.2	-0.489269	0.0824124	0.957138	0.591511	0.632064	0.959205	0.453958	0.497613	-0.652648	0.141634	1.17671	0.650367
P61205	ADP-ribosylation factor 3 OS=Mus musculus OX=10090 GN=Arf3 PE=2 SV=2	85811.4	120354	61611.7	119735	102635	93548.7	190332	223826	206659	238587	227131	223826	156371	122906	169740	124619	150141	118205	300676	315261	319832	254299	277103	373717	89259.1	105307	206939	229848	149672	130988	311923	301706	0.238523	0.151474	-0.192374	-0.0480446	0.439048	0.0979521	0.333543	0.796427	0.369943	0.239031	-0.250458	-0.103296
P61226	Ras-related protein Rap-2b OS=Mus musculus OX=10090 GN=Rap2b PE=1 SV=1	11147	5125.58	4841.15	13869	11800.1	7935.12	22119.3	13417.5	28153.2	25686.2	21001.5	767.508	3194.55	2025.6	10067.2	1216.78	4342.11	49384.6	16611.1	12420.3	2733.02	4810.9	29148	519.784	7037.9	11201.4	21230	15818.4	5095.77	18314.5	10588.1	11492.9	0.670461	-0.424501	1.84561	0.118298	0.196978	0.570206	0.448865	0.930989	0.976842	-0.573268	2.2798	0.092725
P61264	Syntaxin-1B OS=Mus musculus OX=10090 GN=Stx1b PE=1 SV=1	86240.4	131793	75610.6	184124	157926	139717	206659	222188	143481	271166	277103	339594	204230	217523	283667	289638	319832	180147	386726	323984	351527	339594	306988	326722	97881.3	160589	190776	295954	235140	263206	354079	324435	0.714267	0.633493	0.162671	-0.126141	0.0434941	0.0318836	0.597687	0.221397	1.03839	0.918824	0.190347	-0.195326
P61620	Protein transport protein Sec61 subunit alpha isoform 1 OS=Mus musculus OX=10090 GN=Sec61a1 PE=1 SV=2	20448.7	4503.14	17170.4	3465.91	1694.11	17964	15963.2	3230.48	20080	7415.98	4891.53	9362.41	709.909	14806	3230.48	2093.64	16194.8	878.765	1580.87	27146	20383	5021.85	22207.3	21956.9	14040.7	7708.01	13091.2	7223.31	6248.81	6389.06	16369.9	16395.4	-0.865189	-0.857871	0.0320232	0.00223909	0.421927	0.325003	0.98396	0.997999	-1.18084	-1.18445	0.0281411	-0.0440407
P61922	4-aminobutyrate aminotransferase, mitochondrial OS=Mus musculus OX=10090 GN=Abat PE=1 SV=1	686606	410409	504674	500889	604251	500889	331108	292688	386726	413242	373717	303952	560957	738054	582986	647467	572355	711829	456869	701141	435135	441385	494688	555215	533896	535343	336841	363637	627332	643884	531048	497096	0.00390581	0.110434	0.0375701	-0.0953184	0.987676	0.558362	0.821643	0.729121	0.0402917	0.181153	0.0350279	-0.159004
P61982	14-3-3 protein gamma OS=Mus musculus OX=10090 GN=Ywhag PE=1 SV=2	109944	153534	153534	208998	171668	126089	298952	264474	238587	292688	289638	319832	198046	148372	137501	174215	195382	93090.8	485831	283667	218882	406516	422961	247814	139004	168918	267338	300719	161307	154229	329460	359097	0.281195	0.169754	-0.0647297	0.12427	0.346046	0.169512	0.854996	0.777152	0.4299	0.264813	-0.0919821	0.099763
P62075	Mitochondrial import inner membrane translocase subunit Tim13 OS=Mus musculus OX=10090 GN=Timm13 PE=1 SV=1	269042	306988	264474	369024	344638	371516	181465	183317	167109	234488	247814	102149	388703	546026	460654	480211	533281	511775	309650	280641	274937	344638	250066	124619	280168	361726	177297	194817	465128	508422	288409	239774	0.368605	0.135954	0.1284	-0.26644	0.0069511	0.726993	0.418174	0.493556	0.552717	0.217143	0.147798	-0.360657
P62077	Mitochondrial import inner membrane translocase subunit Tim8 B OS=Mus musculus OX=10090 GN=Timm8b PE=1 SV=1	51439.7	69979	34214	48741.8	51758.6	71621.5	39294.2	23561.9	30866.2	21545.1	23988.8	24997.3	8312.98	19048.9	19582.1	15152.7	11239.7	21193.1	65735.8	2723.99	4672.9	99313.4	7355.04	10955.1	51877.5	57373.9	31240.7	23510.4	15648	15861.8	24377.6	39207.8	0.145286	-0.410128	0.0195826	0.685586	0.684625	0.172446	0.965708	0.705309	0.238939	-0.552998	0.0126956	0.761228
P62141	Serine/threonine-protein phosphatase PP1-beta catalytic subunit OS=Mus musculus OX=10090 GN=Ppp1cb PE=1 SV=3	21591.6	18291	51204.1	14332	11479.3	9409.32	16522.3	22544.7	23227.3	58577.1	11023	16229.4	16852.5	107543	62035.5	75610.6	143481	12115.2	73904.7	16229.4	48512.3	66580.9	19048.9	47225.7	30362.2	11740.2	20764.8	28609.8	62143.8	77069	46215.5	44285.2	-1.37082	0.462373	0.310541	-0.061552	0.15264	0.633178	0.762279	0.933258	-1.89128	0.677494	0.373934	-0.119213
P62192	26S proteasome regulatory subunit 4 OS=Mus musculus OX=10090 GN=Psmc1 PE=1 SV=1	52620.8	65735.8	74824	17455.3	23486	19902.7	36589.3	42139.1	49494.7	40339.5	30308.3	38582.8	34913	12298.9	12298.9	17701.3	31382.3	6553.41	49694	29148	7222.49	63438.2	18291	10320.6	64393.6	20281.3	42741	36410.2	19836.9	18545.7	28688.2	30683.2	-1.66677	-0.231278	-0.0971052	0.096995	0.0027224	0.261911	0.90727	0.927465	-2.3071	-0.300764	-0.132178	0.0676212
P62196	26S proteasome regulatory subunit 8 OS=Mus musculus OX=10090 GN=Psmc5 PE=1 SV=1	52620.8	65735.8	74824	17455.3	23486	19902.7	36589.3	42139.1	49494.7	40339.5	30308.3	38582.8	34913	12298.9	12298.9	17701.3	31382.3	6553.41	49694	29148	7222.49	63438.2	18291	10320.6	64393.6	20281.3	42741	36410.2	19836.9	18545.7	28688.2	30683.2	-1.66677	-0.231278	-0.0971052	0.096995	0.0027224	0.261911	0.90727	0.927465	-2.3071	-0.300764	-0.132178	0.0676212
P62259	14-3-3 protein epsilon OS=Mus musculus OX=10090 GN=Ywhae PE=1 SV=1	77268.5	128013	91536.6	125093	96655.2	71156.1	231086	225314	203409	216368	204230	229283	202107	155601	180147	130265	183317	59587.5	369024	300676	326722	360480	315261	277103	98939.4	97634.8	219937	216627	179285	124390	332141	317615	-0.0191493	-0.0218741	-0.527385	-0.0645172	0.954948	0.780583	0.224792	0.666347	0.00789797	-0.00544152	-0.666391	-0.122707
P62270	40S ribosomal protein S18 OS=Mus musculus OX=10090 GN=Rps18 PE=1 SV=3	22156	25352.8	30104.8	18149.8	28390.7	34020.7	20915.4	74232	36138.9	35734.6	39677.6	35514.1	16129.6	18572.8	7074.81	32441.9	17596	23159.5	41352.3	14289.7	1994.37	20709.5	10867.6	8010.7	25871.2	26853.8	43762.1	36975.4	13925.7	24399.1	19212.1	13195.9	0.0537771	-0.243115	0.809075	-0.541925	0.859004	0.691717	0.133032	0.648938	0.110364	-0.317459	0.992888	-0.685293
P62301	40S ribosomal protein S13 OS=Mus musculus OX=10090 GN=Rps13 PE=1 SV=2	2166.18	800.594	2946.14	1284.15	1798.76	5955.09	1304.99	3183.39	1686.66	535.474	2908.73	709.909	1985.33	10849.8	12639.1	7189.57	11701.9	2547.88	10196.5	3981.84	7533.19	4144.11	3087.26	2057.46	1970.97	3012.67	2058.35	1384.7	8491.42	7146.44	7237.18	3096.28	0.612134	-0.571907	-0.248781	-1.22489	0.551969	0.519426	0.766042	0.0945907	0.894888	-0.781155	-0.320491	-1.49011
P62320	Small nuclear ribonucleoprotein Sm D3 OS=Mus musculus OX=10090 GN=Snrpd3 PE=1 SV=1	94487.6	4117.81	88808.7	61446.7	70588	7251.49	42388	3151.69	57030.1	43846.2	1061.34	54696.7	2908.73	27238.5	44229.7	2449.55	1193.09	32784.4	33278.5	2141.68	35842.1	4503.14	30308.3	5860.61	62471.4	46428.8	34189.9	33201.4	24792.3	12142.3	23754.1	13557.4	-0.428176	-0.0423263	-1.02985	-0.8091	0.672891	0.96771	0.46886	0.497979	-0.566809	-0.0342853	-1.29022	-1.00014
P62331	ADP-ribosylation factor 6 OS=Mus musculus OX=10090 GN=Arf6 PE=1 SV=2	8312.98	30866.2	26117.9	3874.96	2946.14	28285.8	32355.6	48741.8	5838.03	18439.9	28336.9	29337.9	28839.7	10768	12085.8	3874.96	2747.39	14857.8	18880	8063.2	34107.2	40663.5	37147.2	37463.3	21765.7	11702.3	28978.5	25371.6	17231.1	7160.03	20350.1	38424.7	-0.895265	-0.191769	-1.26698	0.916996	0.402916	0.794792	0.222666	0.0771	-1.2231	-0.245045	-1.58463	1.03392
P62334	26S proteasome regulatory subunit 10B OS=Mus musculus OX=10090 GN=Psmc6 PE=1 SV=1	4796.32	10169	8433.45	7902.44	5395.37	2614.66	1229.38	12639.1	10768	8257.02	6878.86	7013.55	811.13	14357.8	6153.72	9135.44	4947.85	13221.5	15783	9613.13	8340.85	4879.89	12952.9	2614.66	7799.59	5304.16	8212.16	7383.14	7107.56	9101.6	11245.7	6815.82	-0.556274	-0.153527	0.356766	-0.722407	0.319956	0.827296	0.687459	0.318275	-0.746794	-0.191111	0.431324	-0.897976
P62342	Thioredoxin reductase-like selenoprotein T OS=Mus musculus OX=10090 GN=Selenot PE=1 SV=2	28897.3	23692.9	14055.5	9362.41	267.082	19811.5	14586.2	29869.8	35514.1	20970.5	26954.2	27758.8	11408.5	5021.85	5141.81	9927.33	9362.41	10482	2908.73	5319.16	14332	2673.29	7935.12	6302.92	22215.3	9813.65	26656.7	25227.8	7190.72	9923.92	7519.97	5637.11	-1.17869	-0.0794806	0.464774	-0.415772	0.156794	0.839386	0.269448	0.64694	-1.62133	-0.0866842	0.565422	-0.536632
P62627	Dynein light chain roadblock-type 1 OS=Mus musculus OX=10090 GN=Dynlrb1 PE=1 SV=3	11800.1	28336.9	13107.1	20080	19811.5	16092.8	7033.08	28218.4	11667.9	41352.3	10733.6	29421.7	26009.7	17869.4	35407.8	23081.4	66804.3	20080	66804.3	18335.7	18439.9	4220.29	16881.9	48329.5	17748.1	18661.4	15639.8	27169.2	26429	36655.2	34526.6	23143.9	0.0723992	0.796749	0.471899	-0.577077	0.875297	0.353272	0.555775	0.613215	0.136529	1.14906	0.574268	-0.726717
P62715	Serine/threonine-protein phosphatase 2A catalytic subunit beta isoform OS=Mus musculus OX=10090 GN=Ppp2cb PE=1 SV=1	26622.2	18940.8	21662.5	30950.1	25052.5	11634.5	40663.5	51579.6	55841.6	58229.8	51891.3	44120.4	17569	44120.4	28218.4	31840.1	26954.2	40065.7	85079.6	46119.1	67345	57185.7	57976.5	81081.1	22408.5	22545.7	49361.6	51413.8	29969.3	32953.3	66181.2	65414.5	0.00880685	0.0587677	0.13694	-0.0168125	0.983246	0.753023	0.746401	0.958113	0.047178	0.108288	0.1584	-0.0664915
P62743	AP-2 complex subunit sigma OS=Mus musculus OX=10090 GN=Ap2s1 PE=1 SV=1	451708	441385	67345	82700.1	145065	373717	49578.8	175122	306988	107543	74232	42139.1	17826	153534	132960	160736	18439.9	210905	17596	11001.1	45956.6	14241.3	21495.9	2260.12	320146	200494	177230	74638.2	101440	130027	24851.2	12665.8	-0.675171	-1.24763	0.358181	-0.97238	0.481393	0.251902	0.709551	0.370923	-0.913852	-1.73413	0.433082	-1.19255
P62754	40S ribosomal protein S6 OS=Mus musculus OX=10090 GN=Rps6 PE=1 SV=1	15081.3	7505.17	27543	8604.82	29756.4	28576.7	18107.6	16401.3	22018.9	3601.24	1968.17	10280.3	54696.7	54021.1	13584.6	24931.1	10703.9	5516.44	14722.5	2112.57	2112.57	20383	3415.74	33837.1	16709.8	22312.6	18842.6	5283.25	40767.5	13717.1	6315.87	19211.9	0.417164	-1.8345	-1.57144	1.60495	0.567812	0.0111333	0.141193	0.256643	0.620944	-2.56179	-1.96263	1.84462
P62774	Myotrophin OS=Mus musculus OX=10090 GN=Mtpn PE=1 SV=2	6583.88	3693.87	12231	18477.8	17245.8	9821.16	27947.4	23839.6	20495.1	22156	20170.9	30104.8	38349.6	22905.2	1677.54	18291	5838.03	23486	55437.3	57393.4	43124.4	49494.7	28576.7	34530.8	7502.9	15181.6	24094	24143.9	20977.4	15871.7	51985	37534.1	1.0168	0.0029824	-0.402387	-0.469896	0.105714	0.989954	0.688761	0.132251	1.46347	0.0296137	-0.511199	-0.600413
P62806	Histone H4 OS=Mus musculus OX=10090 GN=H4c1 PE=1 SV=2	33278.5	63956.4	54887.3	24931.1	30258.4	44120.4	30308.3	49694	30518.9	23308.7	24931.1	41910.7	24722.4	22156	12717.1	9326.27	26309.7	19986.6	31970.7	13519.6	16229.4	42921.1	9662.72	4642.86	50707.4	33103.3	36840.4	30050.1	19865.2	18540.9	20573.2	19075.6	-0.615222	-0.293917	-0.0995328	-0.109042	0.176764	0.481414	0.840163	0.915874	-0.82962	-0.389104	-0.135192	-0.175176
P62814	V-type proton ATPase subunit B, brain isoform OS=Mus musculus OX=10090 GN=Atp6v1b2 PE=1 SV=1	413242	451708	355422	344638	460654	392967	1.0356e+06	743221	762849	1.30591e+06	990159	799039	303952	172703	179091	157926	161907	201162	360480	582986	371516	309650	637414	339594	406791	399420	847222	1.0317e+06	218582	173665	438328	428886	-0.0263818	0.284213	-0.331868	-0.031414	0.87441	0.352104	0.373713	0.944409	-0.00226415	0.426234	-0.423647	-0.0836981
P62821	Ras-related protein Rab-1A OS=Mus musculus OX=10090 GN=Rab1A PE=1 SV=3	45206	5539.55	5745.14	57185.7	50813.9	18291	93548.7	57030.1	80150.3	113152	96285.5	21269.9	52325.7	58757	43996.1	60410.8	42642.8	44792.3	16732.1	109023	13066	18107.6	102999	8661.7	18830.2	42096.9	76909.7	76902.5	51693	49282	46273.6	43256	1.16066	-0.000135124	-0.0689069	-0.0972863	0.262611	0.999821	0.749344	0.947929	1.6656	0.025217	-0.0971684	-0.161323
P62823	Ras-related protein Rab-3C OS=Mus musculus OX=10090 GN=Rab3c PE=1 SV=1	40663.5	6080.71	35734.6	49694	49162.4	52489.5	104683	95391.2	92671.8	104115	103420	38097.3	55139.1	34107.2	51758.6	36924.1	32102.1	27996.3	69665.4	92034.4	89154.3	12952.9	121281	107543	27492.9	50448.6	97582	81877.4	47001.6	32340.8	83618	80592.5	0.875753	-0.253149	-0.539354	-0.0531692	0.101818	0.518187	0.104753	0.934838	1.26529	-0.331609	-0.681251	-0.109335
P62827	GTP-binding nuclear protein Ran OS=Mus musculus OX=10090 GN=Ran PE=1 SV=3	17379.2	4175.49	15050	6331.62	19445.9	12606.5	45691.7	47858.2	47754.3	29630.9	27543	38220.1	39568.7	79404.9	6199.33	13489.5	29549.2	11667.9	27146	2703.08	57976.5	39677.6	10280.3	17170.4	12201.6	12794.6	47101.4	31798	41724.3	18235.6	29275.2	22376.1	0.0684756	-0.566834	-1.19413	-0.38772	0.920164	0.010195	0.344058	0.725179	0.131016	-0.773999	-1.49419	-0.503575
P62874	Guanine nucleotide-binding protein G(I)/G(S)/G(T) subunit beta-1 OS=Mus musculus OX=10090 GN=Gnb1 PE=1 SV=3	50813.9	72452.4	51891.3	103420	65735.8	49694	136015	139717	108044	128013	115554	166000	40065.7	45554.3	52898.7	25631.4	91536.6	49033	80890	96978.5	71156.1	71801.8	180147	77692	58385.9	72950.1	127926	136522	46172.9	55400.3	83008.2	109880	0.32129	0.0938313	0.262848	0.404605	0.449922	0.660777	0.66302	0.496558	0.486235	0.157738	0.314722	0.430114
P62880	Guanine nucleotide-binding protein G(I)/G(S)/G(T) subunit beta-2 OS=Mus musculus OX=10090 GN=Gnb2 PE=1 SV=3	2205.98	900.479	2604.68	1781.68	5047.41	3886.79	2497.99	4864.6	2812.14	15963.2	19716.3	15388.7	4330.26	9409.32	2521.92	4796.32	1703.84	6018.53	8227.37	9845.28	3374.58	823.437	22847.4	1167.46	1903.71	3571.96	3391.58	17022.7	5420.5	4172.89	7149.08	8279.45	0.9079	2.32743	-0.377378	0.211777	0.199156	0.000914422	0.634544	0.888081	1.31046	3.3078	-0.48015	0.202882
P62881	Guanine nucleotide-binding protein subunit beta-5 OS=Mus musculus OX=10090 GN=Gnb5 PE=1 SV=1	14332	26794.8	25215.9	13025.6	16881.9	35282.5	19445.9	27035.2	23486	37463.3	11277.9	7874.75	6824.05	8455.9	26694.3	25744.8	29337.9	8359.14	35013.6	37561.9	13975.2	21341	1703.84	17928.7	22114.3	21730	23322.4	18872	13991.4	21147.3	28850.2	13657.8	-0.0252878	-0.305466	0.595927	-1.07885	0.963567	0.667087	0.474915	0.189441	-0.000727011	-0.405392	0.728254	-1.31802
P62889	60S ribosomal protein L30 OS=Mus musculus OX=10090 GN=Rpl30 PE=1 SV=2	5141.81	1157.35	6583.88	8359.14	2465.21	5160.25	15128.7	737.951	12197.9	7462.52	3415.74	31757.8	26203	4879.89	5352.19	2626.28	2723.99	2559.89	1930.39	11331.3	9662.72	780.051	6878.86	16058.2	4294.35	5328.2	9354.86	14212	12145	2636.72	7641.46	7905.72	0.31121	0.603325	-2.20355	0.0490472	0.68305	0.648735	0.247635	0.962633	0.472073	0.876278	-2.74743	0.0111187
P62897	Cytochrome c, somatic OS=Mus musculus OX=10090 GN=Cycs PE=1 SV=2	1.95877e+06	2.09745e+06	2.09745e+06	2.01817e+06	2.21756e+06	2.21756e+06	1.68088e+06	1.57455e+06	1.95877e+06	2.09745e+06	2.21756e+06	1.91256e+06	203409	202107	214033	196791	210026	470065	241011	312448	198046	220673	292688	154782	2.05122e+06	2.15109e+06	1.73807e+06	2.07585e+06	206516	292294	250502	222714	0.0685861	0.256219	0.501165	-0.169629	0.284868	0.0801134	0.389957	0.621088	0.131171	0.386754	0.610603	-0.246573
P62908	40S ribosomal protein S3 OS=Mus musculus OX=10090 GN=Rps3 PE=1 SV=1	3066.35	519.784	3139.52	1694.11	4947.85	2536.95	1641.84	1489.62	2896.38	3465.91	1466.17	1204.05	6386.48	11701.9	14094.7	10343.2	8400.16	7189.57	1807.11	12606.5	7714.82	6878.86	8455.9	2592.05	2241.88	3059.64	2009.28	2045.38	10727.7	8644.32	7376.13	5975.6	0.448649	0.0256871	-0.311514	-0.303779	0.563722	0.967859	0.444079	0.715593	0.665183	0.0616342	-0.398376	-0.404658
P62962	Profilin-1 OS=Mus musculus OX=10090 GN=Pfn1 PE=1 SV=2	93948.5	109479	52489.5	113594	90390.2	102635	184894	187704	184124	167109	198046	202107	89583.8	95014.1	144210	75111.9	81555.3	68028.1	161907	150947	172703	298952	274937	315261	85305.8	102207	185574	189087	109603	74898.4	161852	296383	0.260773	0.02706	-0.549275	0.872788	0.40758	0.767529	0.123132	0.000535896	0.401206	0.0635705	-0.693568	0.981829
P62983	Ubiquitin-40S ribosomal protein S27a OS=Mus musculus OX=10090 GN=Rps27a PE=1 SV=2	92034.4	222188	102999	203409	168024	214033	217523	195382	171668	289638	300676	192011	298952	187704	258305	229283	274937	210026	351527	371516	360480	485831	285606	190332	139074	195155	194857	260775	248321	238082	361174	320590	0.488771	0.420386	-0.0607445	-0.171968	0.270883	0.149252	0.799759	0.666085	0.721556	0.618279	-0.0870343	-0.249329
P63001	Ras-related C3 botulinum toxin substrate 1 OS=Mus musculus OX=10090 GN=Rac1 PE=1 SV=1	9613.13	2083.31	18053.7	3020.55	14722.5	10320.6	19851.5	26009.7	32888.4	16229.4	38470.9	21662.5	8063.2	11090.7	3118.95	8285.66	6245.31	1252.37	10733.6	631.379	10768	4796.32	1391.29	1400.33	9916.72	9354.53	26249.9	25454.2	7424.27	5261.11	7377.63	2529.31	-0.0841978	-0.0444047	-0.496883	-1.54441	0.926661	0.922483	0.52682	0.244721	-0.0834992	-0.0372165	-0.628521	-1.86664
P63011	Ras-related protein Rab-3A OS=Mus musculus OX=10090 GN=Rab3a PE=1 SV=1	102999	113152	65112.2	67600.3	92034.4	93948.5	166000	156371	216368	192896	181465	139717	53766.6	64146.6	84362.4	21193.1	49384.6	43846.2	117578	145065	148372	82979.2	137501	186238	93754.4	84527.8	179580	171360	67425.2	38141.3	137005	135573	-0.149461	-0.0675962	-0.821934	-0.0151607	0.614127	0.755462	0.0783726	0.965785	-0.175198	-0.0699235	-1.03209	-0.064545
P63017	Heat shock cognate 71 kDa protein OS=Mus musculus OX=10090 GN=Hspa8 PE=1 SV=1	169740	266765	146547	190332	217523	192011	360480	355422	371516	347568	326722	364832	371516	271166	303952	231086	261477	250066	432952	451708	527504	951451	364832	441385	194351	199955	362473	346374	315545	247543	470722	585889	0.0410129	-0.0655431	-0.350165	0.315754	0.889476	0.250773	0.0921663	0.570048	0.0924294	-0.0670281	-0.446364	0.325411
P63024	Vesicle-associated membrane protein 3 OS=Mus musculus OX=10090 GN=Vamp3 PE=1 SV=1	666.536	4282.64	4261.61	811.13	3353.06	5784.98	3353.06	5955.09	519.784	780.051	7168.63	8964.44	16092.8	4642.86	4070.63	3919.42	15426.4	1051.61	12952.9	1167.46	7312.87	17761.5	8087.01	9961.92	3070.26	3316.39	3275.98	5637.7	8268.78	6799.14	7144.42	11936.8	0.111252	0.783183	-0.282321	0.74053	0.901773	0.466522	0.815076	0.348026	0.191119	1.12993	-0.362132	0.825974
P63028	Translationally-controlled tumor protein OS=Mus musculus OX=10090 GN=Tpt1 PE=1 SV=1	1272.86	3087.26	5477.86	6669.56	4879.89	940.803	35407.8	9513.23	41226.7	1145.95	21341	22681.6	6302.92	5000.28	44381	36703.3	7765.64	21956.9	32784.4	35407.8	2723.99	31030.1	4947.85	10011.1	3279.33	4163.42	28715.9	15056.2	18561.4	22142	23638.7	15329.7	0.344368	-0.931494	0.254476	-0.624826	0.693316	0.317851	0.827358	0.562615	0.518662	-1.28828	0.304327	-0.782985
P63030	Mitochondrial pyruvate carrier 1 OS=Mus musculus OX=10090 GN=Mpc1 PE=1 SV=1	55624.3	6756.15	25543.6	42271.5	4746.17	37864	30730.4	38470.9	31757.8	30104.8	14357.8	44555	3558.72	25273.2	15910.1	7782.77	21001.5	4430.63	17517	2878.86	7614.66	3532.56	8900.63	1033.62	29308	28293.9	33653	29672.5	14914	11071.6	9336.82	4488.94	-0.0508044	-0.181608	-0.4298	-1.05656	0.958945	0.682821	0.658829	0.378257	-0.0365794	-0.230715	-0.545234	-1.29174
P63037	DnaJ homolog subfamily A member 1 OS=Mus musculus OX=10090 GN=Dnaja1 PE=1 SV=1	7013.55	7902.44	7375.01	21779.8	24811	27238.5	33420.2	32888.4	8871.91	27238.5	17964	12197.9	7765.64	11001.1	13489.5	10849.8	6691.42	14767.4	17483	21105.4	16466.4	1372	19851.5	27349.2	7430.33	24609.8	25060.2	19133.4	10752.1	10769.5	18351.6	16190.9	1.72773	-0.389298	0.00233889	-0.180721	0.000426413	0.554727	0.995426	0.796671	2.46237	-0.523621	-0.00871332	-0.259644
P63038	60 kDa heat shock protein, mitochondrial OS=Mus musculus OX=10090 GN=Hspd1 PE=1 SV=1	1.28747e+06	788261	837075	1.40115e+06	1.30591e+06	1.21559e+06	809669	809669	837075	1.21559e+06	1.17757e+06	460654	590480	662492	190332	237373	511775	866896	100130	738054	331108	30258.4	849302	378454	970935	1.30755e+06	818805	951274	481101	538681	389764	419338	0.429421	0.216342	0.163091	0.105514	0.11513	0.618426	0.817771	0.926656	0.638166	0.330516	0.190868	0.0776598
P63040	Complexin-1 OS=Mus musculus OX=10090 GN=Cplx1 PE=1 SV=1	13556.7	24722.4	20448.7	30793.3	26794.8	13434.7	34214	37031.4	25543.6	33354.7	24997.3	55437.3	27461.4	23839.6	30950.1	26694.3	21105.4	22401.7	34644.6	26954.2	42642.8	34412.7	24644.4	21449.1	19576	23674.3	32263	37929.8	27417	23400.5	34747.2	26835.4	0.274238	0.233451	-0.228534	-0.372759	0.543152	0.591026	0.205318	0.256149	0.420124	0.354645	-0.295353	-0.485945
P63044	Vesicle-associated membrane protein 2 OS=Mus musculus OX=10090 GN=Vamp2 PE=1 SV=2	234488	285606	289638	264474	280641	225314	598679	799039	1.12653e+06	686606	616604	474617	241011	205041	210905	210026	184124	169740	470065	590480	774608	87689.8	671201	799039	269911	256810	841416	592609	218985	187963	611718	519310	-0.0717815	-0.505739	-0.220385	-0.236271	0.616763	0.208291	0.128355	0.715543	-0.0660535	-0.687838	-0.285236	-0.325105
P63082	V-type proton ATPase 16 kDa proteolipid subunit OS=Mus musculus OX=10090 GN=Atp6v0c PE=1 SV=1	1157.35	12354.2	8661.7	12156.7	16929.2	11331.3	18335.7	26622.2	14654.7	30615.7	20448.7	18572.8	18940.8	1580.87	1348.41	1694.11	1906.2	8285.66	1906.2	1443.78	842.096	31191.4	8561.53	2430.36	7391.08	13472.4	19870.9	23212.4	7290.03	3961.99	1397.36	14061.1	0.866151	0.224243	-0.8797	3.33094	0.178137	0.551789	0.62066	0.221439	1.2518	0.341658	-1.10381	3.87855
P63085	Mitogen-activated protein kinase 1 OS=Mus musculus OX=10090 GN=Mapk1 PE=1 SV=3	14806	14289.7	8784.34	14993.9	17379.2	14014	36505.6	26794.8	32708.9	28066.2	21193.1	30866.2	5497.32	27461.4	19986.6	24811	4659.36	43996.1	29630.9	34412.7	6713.01	46432.5	34107.2	15050	12626.7	15462.3	32003.1	26708.5	17648.4	24488.8	23585.5	31863.2	0.292282	-0.260912	0.472583	0.43399	0.261482	0.259201	0.6281	0.544231	0.445477	-0.342557	0.575117	0.464742
P63087	Serine/threonine-protein phosphatase PP1-gamma catalytic subunit OS=Mus musculus OX=10090 GN=Ppp1cc PE=1 SV=1	7671.29	8010.7	5141.81	11173.3	10849.8	12815.8	5745.14	20777.4	34020.7	17483	18149.8	18001.2	10169	1719.8	5226.42	4164.18	5205.03	2614.66	2475.45	24519.7	22544.7	1412.43	4444.88	24199	6941.27	11612.9	20181.1	17878	5705.07	3994.63	16513.3	10018.8	0.742462	-0.174818	-0.514184	-0.720924	0.0128134	0.792017	0.54118	0.552636	1.07801	-0.221139	-0.65	-0.896228
P63094	Guanine nucleotide-binding protein G(s) subunit alpha isoforms short OS=Mus musculus OX=10090 GN=Gnas PE=1 SV=1	35282.5	27543	17517	3311.21	16576.3	11858.3	26528.7	17596	5497.32	16576.3	16611.1	25125.8	5677.94	29337.9	23308.7	36301.1	34809.7	6055.84	36924.1	63438.2	6918.36	15013.9	32888.4	7614.66	26780.8	10581.9	16540.7	19437.7	19441.5	25722.2	35760.2	18505.6	-1.3396	0.232842	0.403876	-0.950391	0.065774	0.688824	0.632071	0.391271	-1.84741	0.353786	0.489814	-1.16664
P63101	14-3-3 protein zeta/delta OS=Mus musculus OX=10090 GN=Ywhaz PE=1 SV=1	84362.4	71801.8	78843.1	144210	107543	43846.2	170666	98759.3	169740	306988	280641	146547	141150	48873	56790.9	53864.4	78036.7	43377	172703	296090	170666	166000	269042	139717	78335.8	98533.2	146388	244726	82271.2	58426	213153	191586	0.330939	0.741364	-0.493776	-0.153892	0.531765	0.148804	0.48809	0.725518	0.499794	1.07096	-0.624663	-0.228029
P63137	Gamma-aminobutyric acid receptor subunit beta-2 OS=Mus musculus OX=10090 GN=Gabrb2 PE=1 SV=2	5942.38	8285.66	5516.44	8227.37	8994.07	3613.56	5440.19	1456.58	6918.36	2571.02	2673.29	8582.21	3211.98	8063.2	3036.19	5632.02	1968.17	14121.2	2375.29	2278.19	1677.54	1798.76	709.909	6652.2	6581.49	6945	4605.04	4608.84	4770.46	7240.45	2110.34	3053.62	0.0775604	0.00118918	0.601951	0.533047	0.856706	0.998892	0.566445	0.63512	0.143781	0.0270847	0.735734	0.581472
P63168	Dynein light chain 1, cytoplasmic OS=Mus musculus OX=10090 GN=Dynll1 PE=1 SV=1	15266.4	53582.8	26203	16092.8	13379.9	47523	67600.3	18653.4	12717.1	24931.1	17245.8	4672.9	36505.6	21105.4	26528.7	24644.4	28218.4	56790.9	14357.8	13811.3	16576.3	16732.1	7401.58	7355.04	31684	25665.3	32990.3	15616.6	28046.6	36551.2	14915.2	10496.2	-0.303939	-1.07896	0.382096	-0.506909	0.72276	0.397699	0.48728	0.243164	-0.392249	-1.49626	0.462773	-0.644029
P63213	Guanine nucleotide-binding protein G(I)/G(S)/G(O) subunit gamma-2 OS=Mus musculus OX=10090 GN=Gng2 PE=1 SV=2	60703.6	20448.7	64146.6	102635	75977.1	79611.2	98023.3	81555.3	96978.5	195382	145065	164559	95391.2	93548.7	133982	107543	139017	73095.9	184124	161907	139017	184124	28636.5	189311	48433	86074.6	92185.7	168335	107641	106552	161683	134024	0.829598	0.868721	-0.0146634	-0.270677	0.0823866	0.00812474	0.964759	0.637302	1.20044	1.25057	-0.0298224	-0.365649
P63242	Eukaryotic translation initiation factor 5A-1 OS=Mus musculus OX=10090 GN=Eif5a PE=1 SV=2	22340.8	14993.9	22340.8	2571.02	26081.7	13470.4	1293.94	18149.8	8819	5242.57	5106.27	4841.15	1870.52	3194.55	3943.13	6346.91	12852.6	8582.21	19716.3	2733.02	3532.56	2112.57	48741.8	4175.49	19891.8	14041	9420.91	5063.33	3002.73	9260.58	8660.61	18343.3	-0.502526	-0.89578	1.62483	1.08271	0.463242	0.422055	0.0353449	0.58192	-0.671276	-1.23791	2.00568	1.2292
P63260	Actin, cytoplasmic 2 OS=Mus musculus OX=10090 GN=Actg1 PE=1 SV=1	186238	167109	84671.2	258305	203409	146547	341717	360480	245508	679748	480211	546026	17723.7	24361.5	12452.4	16522.3	24562.6	9382.82	15879.8	28218.4	30950.1	45075.1	45691.7	20709.5	146006	202754	315902	568662	18179.2	16822.6	25016.1	37158.8	0.473703	0.848095	-0.111888	0.570847	0.274495	0.0211788	0.819756	0.267862	0.700385	1.22148	-0.150532	0.626017
P63276	40S ribosomal protein S17 OS=Mus musculus OX=10090 GN=Rps17 PE=1 SV=2	44381	37463.3	8994.07	29630.9	2216.48	5459.53	3726.95	25857.5	2946.14	17928.7	22340.8	28839.7	33128.2	8340.85	7207.06	16466.4	37031.4	38873.5	3130.14	4746.17	5420.26	5352.19	48020.6	3635.69	30279.5	12435.6	10843.5	23036.4	16225.4	30790.4	4432.19	19002.8	-1.28386	1.08708	0.924231	2.10012	0.267333	0.209041	0.259535	0.372798	-1.7691	1.55852	1.13586	2.42814
P63318	Protein kinase C gamma type OS=Mus musculus OX=10090 GN=Prkcg PE=1 SV=1	11723.9	26622.2	20633.4	13931.3	14767.4	23004	18765.6	32996.5	44120.4	39043.1	30258.4	34269.4	31030.1	33354.7	16522.3	3811.79	19227.1	36233.3	55139.1	10703.9	37561.9	36233.3	38220.1	35734.6	19659.8	17234.2	31960.8	34523.6	26969	19757.4	34468.3	36729.3	-0.189975	0.11128	-0.448909	0.0916622	0.665576	0.75791	0.538794	0.869804	-0.232122	0.182347	-0.568959	0.061337
P63321	Ras-related protein Ral-A OS=Mus musculus OX=10090 GN=Rala PE=1 SV=1	8696.42	8871.91	13931.3	10320.6	10955.1	6245.31	9362.41	17001.4	14121.2	20170.9	22794.1	16401.3	69979	33128.2	33522.3	34913	27996.3	1985.33	36812.3	34809.7	39401.5	45956.6	30950.1	30615.7	10499.9	9173.65	13495	19788.7	45543.1	21631.5	37007.8	35840.8	-0.194805	0.552257	-1.0741	-0.0462272	0.589401	0.0956853	0.20483	0.834375	-0.238909	0.804258	-1.34516	-0.101154
P63325	40S ribosomal protein S10 OS=Mus musculus OX=10090 GN=Rps10 PE=1 SV=1	7124.16	1737.67	14696.9	7312.87	12815.8	9066.01	2626.28	3066.35	6786.74	4619.73	1157.35	3705.38	2430.36	767.508	1017.89	1542.69	955.6	3544.41	1941.69	2486.33	1686.66	617.565	2981.21	3049.74	7852.9	9731.55	4159.79	3160.82	1405.25	2014.23	2038.23	2216.17	0.309444	-0.396211	0.5194	0.120754	0.67016	0.583592	0.552051	0.841405	0.469591	-0.533369	0.633243	0.0956194
P63328	Serine/threonine-protein phosphatase 2B catalytic subunit alpha isoform OS=Mus musculus OX=10090 GN=Ppp3ca PE=1 SV=1	109479	241011	386726	227131	147627	90065.6	604251	546026	456869	538189	538189	679748	336983	30615.7	106508	111041	202107	38097.3	341717	204230	309650	598679	252608	312448	245739	154941	535716	585375	158036	117082	285199	387912	-0.665405	0.127894	-0.432731	0.44376	0.367179	0.479467	0.712834	0.420702	-0.90013	0.205777	-0.548873	0.476255
P67778	Prohibitin OS=Mus musculus OX=10090 GN=Phb PE=1 SV=1	1.24254e+06	1.42749e+06	1.28747e+06	1.36762e+06	1.40115e+06	1.36762e+06	1.28747e+06	1.08792e+06	1.00821e+06	1.15525e+06	1.11068e+06	1.25865e+06	1.28747e+06	1.42749e+06	1.30591e+06	1.42749e+06	1.30591e+06	1.21559e+06	1.19453e+06	931167	931167	1.12653e+06	918483	837075	1.31917e+06	1.3788e+06	1.12787e+06	1.17486e+06	1.34029e+06	1.31633e+06	1.01896e+06	960696	0.0637886	0.0588951	-0.0260222	-0.0849384	0.353026	0.643043	0.766824	0.660497	0.124431	0.108468	-0.043925	-0.146772
P67871	Casein kinase II subunit beta OS=Mus musculus OX=10090 GN=Csnk2b PE=1 SV=1	4375.06	11277.9	12452.4	8063.2	5352.19	7415.98	5608.27	5106.27	1664.62	12420.3	7643.85	7168.63	14014	23614.6	9988.17	17085.6	10032.6	8087.01	13258.6	7462.52	10733.6	5106.27	28336.9	10482	9368.47	6943.79	4126.38	9077.58	15872.2	11735.1	10484.9	14641.7	-0.43209	1.13743	-0.43568	0.481774	0.411796	0.0764552	0.444263	0.595579	-0.572308	1.62953	-0.552534	0.521051
P67984	60S ribosomal protein L22 OS=Mus musculus OX=10090 GN=Rpl22 PE=1 SV=2	319832	518902	485831	24199	422961	378454	195382	199866	192896	163290	24882.5	217523	637414	24997.3	20970.5	1.00821e+06	1.19453e+06	1.24254e+06	500889	662492	662492	518902	23159.5	518902	441522	275205	196048	135232	227794	1.14843e+06	608625	353655	-0.68198	-0.535773	2.33386	-0.783211	0.301723	0.349021	0.0132208	0.216277	-0.923419	-0.730195	2.88598	-0.969629
P68254	14-3-3 protein theta OS=Mus musculus OX=10090 GN=Ywhaq PE=1 SV=1	18335.7	9382.82	18213.2	29421.7	21341	23430.8	38773.9	41633.6	43377	26528.7	53582.8	52325.7	16686.6	19473.4	1920.59	23159.5	1284.15	4131.8	46892.4	40065.7	33837.1	58757	50449.8	53176.2	15310.6	24731.2	41261.5	44145.7	12693.5	9525.17	40265.1	54127.7	0.691801	0.0974783	-0.414277	0.426837	0.0695964	0.762568	0.736003	0.0367489	1.00683	0.162881	-0.525962	0.456313
P68368	Tubulin alpha-4A chain OS=Mus musculus OX=10090 GN=Tuba4a PE=1 SV=1	753258	1.19453e+06	546026	753258	555215	879312	2.35334e+06	2.59683e+06	2.46079e+06	931167	1.91256e+06	1.50371e+06	500889	255826	518902	339594	604251	347568	527504	879312	990159	2.35334e+06	4.9082e+06	4.10773e+06	831272	729262	2.47032e+06	1.44915e+06	425206	430471	798991	3.78975e+06	-0.188884	-0.769496	0.0177548	2.24585	0.65733	0.0252872	0.967503	0.0175705	-0.23059	-1.05982	0.0104262	2.59987
P68369	Tubulin alpha-1A chain OS=Mus musculus OX=10090 GN=Tuba1a PE=1 SV=1	1.64475e+06	358634	905720	2.77617e+06	1.50371e+06	1.30591e+06	3.27465e+06	5.39859e+06	4.67329e+06	5.15955e+06	4.67329e+06	1.0356e+06	1.50371e+06	1.00821e+06	1.24254e+06	1.12653e+06	1.87216e+06	905720	1.95877e+06	3.75024e+06	2.21756e+06	170666	7.13935e+06	7.13935e+06	969703	1.86193e+06	4.44885e+06	3.62281e+06	1.25149e+06	1.30147e+06	2.64219e+06	4.81646e+06	0.941183	-0.296321	0.0564994	0.866239	0.206578	0.59761	0.885401	0.414282	1.35722	-0.392495	0.0585295	0.974111
P68372	Tubulin beta-4B chain OS=Mus musculus OX=10090 GN=Tubb4b PE=1 SV=1	144210	103420	125093	135173	142288	100130	303952	326722	309650	274937	237373	315261	246659	111795	142288	123724	212394	122184	358634	234488	229283	788261	280641	283667	124241	125864	313442	275857	166914	152767	274135	450856	0.0187193	-0.184276	-0.127768	0.717779	0.930851	0.185089	0.793507	0.367045	0.0611055	-0.234477	-0.170247	0.799164
P68373	Tubulin alpha-1C chain OS=Mus musculus OX=10090 GN=Tuba1c PE=1 SV=1	2896.38	7782.77	888.636	8340.85	5000.28	8900.63	6669.56	5879.06	5955.09	2475.45	4982.67	6265.86	14615.5	1336.59	12761	14289.7	3374.58	1272.86	5565.71	5925.35	4468.2	1400.33	4391.34	12115.2	3855.93	7413.92	6167.9	4574.66	9571.03	6312.38	5319.75	5968.95	0.943159	-0.431116	-0.60049	0.166118	0.209539	0.235171	0.603571	0.85015	1.36	-0.582596	-0.757154	0.149077
P68404	Protein kinase C beta type OS=Mus musculus OX=10090 GN=Prkcb PE=1 SV=4	1033.62	1941.69	1822.26	17245.8	1348.41	11239.7	685.147	14160.5	16576.3	17345.2	982.825	4782.3	3036.19	36301.1	2112.57	29549.2	3494.15	1894.57	24882.5	42738.2	3951.34	35669	1906.2	6220.79	1599.19	9944.63	10474	7703.45	13816.6	11646	23857.3	14598.7	2.63658	-0.443237	-0.246572	-0.708598	0.146702	0.712145	0.887328	0.58088	3.73935	-0.599691	-0.317748	-0.881704
P68510	14-3-3 protein eta OS=Mus musculus OX=10090 GN=Ywhah PE=1 SV=2	1252.37	10685	482.549	1051.61	6265.86	1421.28	2046.96	2166.18	5860.61	6995.77	8604.82	9645.58	4841.15	2842.35	3130.14	2878.86	4928.76	4601.59	3453.92	12009.5	5942.38	1005.21	3858.37	3194.55	4139.96	2912.92	3357.92	8415.39	3604.55	4136.4	7135.25	2686.04	-0.507153	1.32546	0.19856	-1.40948	0.75588	0.0262875	0.582611	0.172598	-0.677777	1.89471	0.234904	-1.70764
P70168	Importin subunit beta-1 OS=Mus musculus OX=10090 GN=Kpnb1 PE=1 SV=2	12298.9	28839.7	16881.9	28465.7	23159.5	17027.8	22794.1	60149.4	54423.7	57185.7	43231.2	20970.5	17649.1	9790.41	8340.85	13975.2	22156	9682.59	28066.2	58757	24644.4	16466.4	73466.1	45458.2	19340.2	22884.3	45789.1	40462.5	11926.8	15271.3	37155.9	45130.2	0.242761	-0.178418	0.356614	0.280503	0.582595	0.751298	0.51291	0.706456	0.375897	-0.226216	0.431136	0.28387
P70227	Inositol 1,4,5-trisphosphate receptor type 3 OS=Mus musculus OX=10090 GN=Itpr3 PE=1 SV=3	16194.8	44120.4	9016.49	6553.41	21956.9	30793.3	6508.1	7013.55	23004	7935.12	12318.7	14806	10908	12156.7	3997.21	7401.58	17221	5395.37	15610	4554.35	823.437	6220.79	721.417	2037.08	23110.6	19767.9	12175.2	11686.6	9020.64	10006	6995.92	2993.09	-0.225394	-0.059089	0.149562	-1.22488	0.807427	0.93666	0.835547	0.445872	-0.281888	-0.0579258	0.174071	-1.49009
P70296	Phosphatidylethanolamine-binding protein 1 OS=Mus musculus OX=10090 GN=Pebp1 PE=1 SV=3	159648	296090	250066	247814	222188	204230	448447	410409	410409	441385	406516	432952	470065	195382	296090	194266	252608	218882	686606	538189	604251	774608	546026	572355	235268	224744	423088	426951	320512	221919	609682	630997	-0.0660216	0.0131135	-0.53035	0.0495753	0.814597	0.826015	0.295489	0.812213	-0.0579605	0.0439016	-0.670072	0.0117411
P70404	Isocitrate dehydrogenase [NAD] subunit gamma 1, mitochondrial OS=Mus musculus OX=10090 GN=Idh3g PE=1 SV=1	762849	647467	582986	555215	671201	572355	533281	527504	504674	428860	331108	406516	255826	285606	274937	292688	364832	326722	192011	143481	214033	76917	203409	156371	664434	599590	521820	388828	272123	328081	183175	145566	-0.148149	-0.424419	0.269791	-0.331549	0.367141	0.0125158	0.068382	0.425083	-0.173354	-0.573151	0.323341	-0.437383
P70441	Na(+)/H(+) exchange regulatory cofactor NHE-RF1 OS=Mus musculus OX=10090 GN=Slc9a3r1 PE=1 SV=3	9927.33	1771.79	10928.7	13470.4	12675.2	11001.1	16369.4	6451.53	5395.37	7054.04	9066.01	3794.02	15805.1	16401.3	5677.94	1391.29	3108.72	10196.5	14273.6	1694.11	1336.59	8753.56	1324.95	3674.61	7542.62	12382.2	9405.44	6638.02	12628.1	4898.84	5768.1	4584.37	0.715134	-0.502741	-1.36613	-0.331372	0.18082	0.508677	0.153882	0.816814	1.03961	-0.68361	-1.70773	-0.437174
P70699	Lysosomal alpha-glucosidase OS=Mus musculus OX=10090 GN=Gaa PE=1 SV=2	15610	6037.18	10643.1	12115.2	14696.9	9382.82	7782.77	9613.13	1525.5	5205.03	519.784	3512.95	16024.3	9042.44	3102.91	13434.7	4672.9	19007.4	2307.59	1466.17	3494.15	1580.87	17701.3	10733.6	10763.4	12065	6307.13	3079.26	9389.89	12371.7	2422.64	10005.2	0.164687	-1.0344	0.397863	2.04611	0.70166	0.314037	0.622552	0.182319	0.266199	-1.43341	0.482348	2.36449
P70704	Phospholipid-transporting ATPase IA OS=Mus musculus OX=10090 GN=Atp8a1 PE=1 SV=2	3374.58	18617	103420	14055.5	17170.4	15128.7	25543.6	24882.5	22628.5	38220.1	33128.2	25215.9	29214.8	3997.21	15674.5	18439.9	7291.91	11001.1	38470.9	13066	15805.1	9682.59	38097.3	8420.24	41804	15451.6	24351.5	32188.1	16295.5	12244.3	22447.3	18733.4	-1.43589	0.402514	-0.412364	-0.260933	0.444989	0.113859	0.638788	0.782795	-1.98271	0.593074	-0.523587	-0.354167
P80313	T-complex protein 1 subunit eta OS=Mus musculus OX=10090 GN=Cct7 PE=1 SV=1	8964.44	11147	17379.2	9581.71	18149.8	14160.5	13470.4	12815.8	14857.8	17596	3194.55	19048.9	14806	5047.41	63956.4	3693.87	14470.5	40896.3	1348.41	5335.8	48741.8	7533.19	1421.28	38349.6	12496.9	13964	13714.6	13279.8	27936.6	19686.9	18475.3	15768	0.160149	-0.0464843	-0.504923	-0.228598	0.699267	0.936095	0.718467	0.893573	0.259822	-0.0401494	-0.638503	-0.316063
P80314	T-complex protein 1 subunit beta OS=Mus musculus OX=10090 GN=Cct2 PE=1 SV=4	1653.39	3340	4913.22	7033.08	1086.21	4554.35	4796.32	5590.39	8850.95	10517.3	9770.18	12115.2	1284.15	4282.64	1086.21	1051.61	2971.99	5632.02	1121.54	429.701	6080.71	462.412	15710.9	18246.2	3302.2	4224.54	6412.55	10800.9	2217.66	3218.54	2543.99	11473.2	0.355367	0.752179	0.537365	2.1731	0.663196	0.0365868	0.584076	0.200503	0.534116	1.08621	0.655547	2.51414
P80315	T-complex protein 1 subunit delta OS=Mus musculus OX=10090 GN=Cct4 PE=1 SV=3	32355.6	97595.1	82979.2	63785.5	52898.7	41910.7	63785.5	56625.5	99313.4	63217.5	66300.5	63956.4	142288	71404.4	14121.2	56043.5	53409.3	80890	22156	82979.2	150141	95014.1	13584.6	74232	70976.6	52865	73241.5	64491.5	75937.8	63447.6	85091.9	60943.6	-0.425032	-0.183552	-0.259252	-0.481548	0.432015	0.544568	0.75941	0.614678	-0.562392	-0.233456	-0.333491	-0.614144
P80316	T-complex protein 1 subunit epsilon OS=Mus musculus OX=10090 GN=Cct5 PE=1 SV=1	4503.14	6713.01	12952.9	3635.69	5125.58	4891.53	8114.28	4375.06	8433.45	9499.05	9461.55	8696.42	9845.28	4982.67	6245.31	5226.42	1145.95	7935.12	2105.82	9864.38	12717.1	7145.96	3102.91	14993.9	8056.36	4550.93	6974.26	9219.01	7024.42	4769.16	8229.1	8414.25	-0.823966	0.40257	-0.558642	0.0321005	0.244585	0.166442	0.409859	0.970562	-1.12292	0.593154	-0.705198	-0.00885152
P80318	T-complex protein 1 subunit gamma OS=Mus musculus OX=10090 GN=Cct3 PE=1 SV=1	40511	13668.4	25744.8	33522.3	4503.14	20313.6	43124.4	36233.3	41352.3	54021.1	42921.1	57538.9	17085.6	12880.4	8486.41	2360.09	55139.1	10067.2	37031.4	28636.5	42139.1	38682.7	41226.7	43124.4	26641.4	19446.4	40236.7	51493.7	12817.5	22522.1	35935.7	41011.3	-0.454168	0.355885	0.813231	0.190604	0.563144	0.0816991	0.591173	0.28756	-0.60333	0.527314	0.998048	0.177932
P84091	AP-2 complex subunit mu OS=Mus musculus OX=10090 GN=Ap2m1 PE=1 SV=1	68028.1	148372	116244	98023.3	95814.8	62623.7	222188	234488	312448	247814	216368	114978	158551	53864.4	238587	38349.6	179091	17483	85811.4	292688	264474	136015	336983	274937	110882	85487.3	256375	193053	150334	78307.9	214324	249312	-0.375237	-0.409257	-0.940943	0.218155	0.384088	0.266199	0.383932	0.710909	-0.492427	-0.551769	-1.17984	0.210398
P84244	Histone H3.3 OS=Mus musculus OX=10090 GN=H3-3a PE=1 SV=2	16686.6	392967	80150.3	30018.3	35282.5	60410.8	16330.6	30518.9	54251.1	26267.3	283667	300676	91536.6	27947.4	25686.2	6595.75	23159.5	19526.8	33614.9	20170.9	37864	113152	28465.7	17483	163268	41903.9	33700.2	203537	48390.1	16427.4	30550	53033.6	-1.96209	2.59446	-1.55861	0.795737	0.357006	0.130461	0.222677	0.504452	-2.72205	3.68438	-1.94671	0.89103
P85094	Isochorismatase domain-containing protein 2A OS=Mus musculus OX=10090 GN=Isoc2a PE=1 SV=1	95014.1	27758.8	56043.5	87402.3	82458	40663.5	65965.9	38097.3	24519.7	72123.4	63438.2	23988.8	27838.4	31274.2	34107.2	18704.9	12717.1	16881.9	14332	12276	10614.3	36703.3	54887.3	22401.7	59605.5	70174.6	42861	53183.5	31073.2	16101.3	12407.4	37997.5	0.235504	0.311313	-0.948496	1.6147	0.688326	0.619142	0.00411189	0.0538326	0.365701	0.464454	-1.18922	1.85611
P97300	Neuroplastin OS=Mus musculus OX=10090 GN=Nptn PE=1 SV=3	95814.8	157926	160736	152011	179091	105356	203409	106508	139017	152011	167109	205041	98023.3	10381.6	110653	85079.6	86559.2	49162.4	98023.3	109944	126735	153534	88808.7	71156.1	138159	145486	149645	174720	73019.2	73600.4	111568	104500	0.0745534	0.223501	0.0114385	-0.0944194	0.820285	0.484075	0.98711	0.802076	0.139556	0.340612	0.00258434	-0.157945
P97363	Serine palmitoyltransferase 2 OS=Mus musculus OX=10090 GN=Sptlc2 PE=1 SV=2	12579.9	12606.5	3295.02	10196.5	2475.45	15266.4	5860.61	12880.4	1516.04	7991.42	3295.02	11858.3	3008.13	1731.22	6055.84	14470.5	5955.09	6406.2	925.371	6097.01	14160.5	11511.3	11858.3	22905.2	9493.8	9312.78	6752.35	7714.9	3598.4	8943.92	7060.98	15424.9	-0.027774	0.192258	1.31355	1.12732	0.971963	0.827322	0.154469	0.194287	-0.00422035	0.29655	1.61922	1.28178
P97370	Sodium/potassium-transporting ATPase subunit beta-3 OS=Mus musculus OX=10090 GN=Atp1b3 PE=1 SV=1	67600.3	34809.7	109479	29949	75111.9	84671.2	56473.6	57538.9	63956.4	40663.5	29337.9	55139.1	120354	56473.6	13145.1	167109	192896	234488	22847.4	26464.5	21715.4	20113.6	13308.9	74442	70629.8	63244	59323	41713.5	63324.3	198164	23675.8	35954.8	-0.159348	-0.508077	1.64587	0.602773	0.800955	0.0875734	0.0215167	0.561084	-0.18909	-0.691134	2.0318	0.663639
P97390	Vacuolar protein sorting-associated protein 45 OS=Mus musculus OX=10090 GN=Vps45 PE=1 SV=1	11277.9	39934.2	2375.29	5838.03	4220.29	4070.63	2486.33	11889.7	2961.62	1906.2	5632.02	6131.1	10136.5	5226.42	2559.89	16024.3	22728.2	24562.6	6245.31	1400.33	6490.97	11965.1	23430.8	26386	17862.5	4709.65	5779.23	4556.44	5974.28	21105	4712.2	20594	-1.92324	-0.34297	1.82075	2.12775	0.310816	0.732539	0.0114081	0.0278069	-2.66746	-0.458285	2.24893	2.4607
P97427	Dihydropyrimidinase-related protein 1 OS=Mus musculus OX=10090 GN=Crmp1 PE=1 SV=1	842.096	3774.39	4879.89	17596	3415.74	7842.21	23919.1	22018.9	24443.2	32441.9	29148	31274.2	14121.2	14586.2	18828.9	2921.16	6386.48	800.594	3439.29	29756.4	35407.8	38349.6	31840.1	6037.18	3165.46	9617.97	23460.4	30954.7	15845.4	3369.41	22867.8	25409	1.60332	0.399931	-2.2335	0.152019	0.21286	0.00348907	0.004866	0.864238	2.28756	0.589432	-2.78461	0.132462
P97450	ATP synthase-coupling factor 6, mitochondrial OS=Mus musculus OX=10090 GN=Atp5pf PE=1 SV=1	728314	774608	662492	711829	679748	701141	410409	441385	347568	392967	504674	441385	1.17757e+06	1.25865e+06	1.25865e+06	1.21559e+06	1.24254e+06	1.15525e+06	1.15525e+06	820877	967563	1.0356e+06	809669	718656	721805	697573	399787	446342	1.23163e+06	1.20446e+06	981230	854641	-0.0492654	0.158918	-0.0321774	-0.199273	0.513853	0.335035	0.507493	0.40167	-0.034417	0.24953	-0.051567	-0.281507
P97493	Thioredoxin, mitochondrial OS=Mus musculus OX=10090 GN=Txn2 PE=1 SV=1	130265	172703	172703	143481	140330	153534	92034.4	90065.6	75977.1	75977.1	82458	89583.8	223826	326722	300676	250066	296090	300676	183317	194266	237373	195382	186238	192011	158557	145782	86025.7	82672.9	283741	282277	204985	191210	-0.121188	-0.0573526	-0.0074625	-0.100362	0.433727	0.628243	0.968516	0.456152	-0.135472	-0.055477	-0.0208822	-0.164947
P97742	Carnitine O-palmitoyltransferase 1, liver isoform OS=Mus musculus OX=10090 GN=Cpt1a PE=1 SV=4	10280.3	13758.8	16611.1	2249.29	5632.02	10226.6	2971.99	3745.76	6490.97	3886.79	6346.91	7935.12	2996.78	3811.79	28153.2	17483	28636.5	21269.9	3415.74	3130.14	4829.81	2571.02	1930.39	17826	13550.1	6035.96	4402.9	6056.27	11653.9	22463.1	3791.89	7442.46	-1.16665	0.459975	0.946743	0.972861	0.0634186	0.357016	0.290357	0.522987	-1.6044	0.674112	1.16381	1.09976
P97797	Tyrosine-protein phosphatase non-receptor type substrate 1 OS=Mus musculus OX=10090 GN=Sirpa PE=1 SV=2	19085.4	17517	13811.3	12318.7	12276	14357.8	19048.9	24997.3	17761.5	11965.1	21495.9	22299.3	26855	23159.5	35514.1	20529.2	18477.8	25444.7	30866.2	11965.1	45458.2	64344.1	40896.3	52325.7	16804.5	12984.2	20602.6	18586.8	28509.5	21483.9	29429.8	52522	-0.372096	-0.148547	-0.408189	0.835644	0.0889227	0.640607	0.170035	0.122552	-0.488013	-0.184088	-0.518404	0.938058
P97807	Fumarate hydratase, mitochondrial OS=Mus musculus OX=10090 GN=Fh PE=1 SV=3	351527	351527	247814	364832	306988	309650	172703	229283	199866	231086	250066	168024	247814	480211	533281	419212	204230	616604	373717	358634	441385	533281	419212	809669	316956	327157	200617	216392	420435	413349	391246	587387	0.0456995	0.109203	-0.0245247	0.586238	0.808382	0.623391	0.964072	0.173727	0.0990144	0.179417	-0.0420657	0.644153
P97823	Acyl-protein thioesterase 1 OS=Mus musculus OX=10090 GN=Lypla1 PE=1 SV=1	68261.1	77268.5	98759.3	62442.1	55624.3	81555.3	52325.7	59211.3	54021.1	44643.6	45554.3	62442.1	68261.1	57976.5	45075.1	48020.6	62442.1	52149.1	63785.5	36703.3	10425.4	49162.4	58757	27758.8	81429.6	66540.6	55186	50880	57104.3	54203.9	36971.4	45226.1	-0.29132	-0.117204	-0.0752017	0.290745	0.279724	0.522186	0.734059	0.669041	-0.374518	-0.139886	-0.104984	0.29594
P97930	Thymidylate kinase OS=Mus musculus OX=10090 GN=Dtymk PE=1 SV=2	968.367	1051.61	4782.3	2934.69	2921.16	10584.3	2205.98	1750.6	1071.65	1686.66	1134.31	390.703	2758.73	17649.1	8900.63	5063.65	666.536	3008.13	6633.66	9362.41	1412.43	6428.88	10425.4	4330.26	2267.43	5480.06	1676.08	1070.56	9769.48	2912.77	5802.84	7061.52	1.27314	-0.646727	-1.74589	0.28322	0.321967	0.292194	0.202516	0.69047	1.82364	-0.886674	-2.17922	0.287072
P99024	Tubulin beta-5 chain OS=Mus musculus OX=10090 GN=Tubb5 PE=1 SV=1	326722	250066	139717	360480	254299	344638	474617	298952	432952	662492	351527	671201	456869	289638	355422	360480	388703	175122	616604	728314	336983	616604	1.24254e+06	1.30591e+06	238835	319806	402174	561740	367310	308102	560634	1.05502e+06	0.42118	0.482083	-0.253591	0.912134	0.271657	0.246808	0.514003	0.117908	0.626587	0.705291	-0.326462	1.0282
P99027	60S acidic ribosomal protein P2 OS=Mus musculus OX=10090 GN=Rplp2 PE=1 SV=3	13221.5	5352.19	19473.4	15128.7	15571	4760	7935.12	4659.36	8696.42	4672.9	5955.09	6386.48	12056.1	44229.7	29630.9	31382.3	12354.2	41226.7	14949.5	8545.58	19902.7	28465.7	20915.4	12276	12682.3	11819.9	7096.97	5671.49	28638.9	28321.1	14465.9	20552.4	-0.101604	-0.323474	-0.0161028	0.506647	0.880862	0.347736	0.981055	0.347031	-0.107956	-0.430789	-0.0316096	0.550363
P99028	Cytochrome b-c1 complex subunit 6, mitochondrial OS=Mus musculus OX=10090 GN=Uqcrh PE=1 SV=2	518902	147627	309650	485831	485831	334329	194266	96285.5	204230	331108	323984	123724	131202	303952	264474	315261	243540	203409	138492	108527	92671.8	135173	78226	76480.5	325393	435330	164927	259605	233209	254070	113230	96626.7	0.419927	0.654491	0.1236	-0.228766	0.406922	0.281916	0.752124	0.518822	0.624826	0.948438	0.141838	-0.316261
P99029	Peroxiredoxin-5, mitochondrial OS=Mus musculus OX=10090 GN=Prdx5 PE=1 SV=2	849302	753258	753258	918483	1.00821e+06	762849	679748	392967	451708	598679	809669	662492	1.46063e+06	1.33873e+06	1.40115e+06	931167	1.0356e+06	1.42749e+06	820877	1.53697e+06	951451	711829	1.53697e+06	637414	785273	896514	508141	690280	1.40017e+06	1.13142e+06	1.1031e+06	962070	0.191132	0.441953	-0.307474	-0.197347	0.229427	0.1654	0.158204	0.717232	0.303355	0.648695	-0.39336	-0.279236
Q00493	Carboxypeptidase E OS=Mus musculus OX=10090 GN=Cpe PE=1 SV=2	7415.98	14722.5	24562.6	17826	12231	25543.6	100130	118205	12639.1	39934.2	21394.8	5477.86	20709.5	39401.5	31191.4	171668	35407.8	20589	20915.4	50305.8	53409.3	54251.1	39401.5	16024.3	15567	18533.5	76991.3	22268.9	30434.1	75888.3	41543.5	36559	0.251642	-1.78966	1.31819	-0.184398	0.661809	0.183643	0.40069	0.75938	0.388375	-2.49856	1.62497	-0.263977
Q00PI9	Heterogeneous nuclear ribonucleoprotein U-like protein 2 OS=Mus musculus OX=10090 GN=Hnrnpul2 PE=1 SV=2	2803.42	51950	2971.99	36233.3	12921.4	3544.41	4928.76	3374.58	7671.29	2397.54	8696.42	9705.36	5838.03	25444.7	2896.38	24562.6	5420.26	5955.09	13556.7	5081.49	12009.5	6386.48	2166.18	11588.4	19241.8	17566.4	5324.88	6933.1	11393.1	11979.3	10215.9	6713.7	-0.131428	0.380753	0.0723932	-0.605635	0.934053	0.570932	0.953608	0.405524	-0.14986	0.562385	0.0782624	-0.76037
Q01768	Nucleoside diphosphate kinase B OS=Mus musculus OX=10090 GN=Nme2 PE=1 SV=1	1822.26	5160.25	2465.21	1102.7	2269.65	685.147	6245.31	1094.18	913.468	5721.7	5539.55	6018.53	1358.42	1822.26	811.13	6824.05	1061.34	1112.39	7222.49	1071.65	482.549	9770.18	8964.44	1412.43	3149.24	1352.5	2750.98	5759.93	1330.6	2999.26	2925.56	6715.68	-1.21938	1.0661	1.17253	1.19882	0.186126	0.161311	0.437049	0.330523	-1.67849	1.52894	1.44413	1.36603
Q01853	Transitional endoplasmic reticulum ATPase OS=Mus musculus OX=10090 GN=Vcp PE=1 SV=4	17869.4	9988.17	32297.6	19941.5	16852.5	23839.6	20223.5	28973.9	21591.6	43996.1	40511	10482	33915.5	14949.5	12984	8510.25	12383.9	12156.7	30258.4	30308.3	41741.4	16159.9	50305.8	32165.5	20051.7	20211.2	23596.3	31663.1	20616.3	11017	34102.7	32877.1	0.011429	0.424239	-0.90406	-0.0528047	0.982509	0.503277	0.230367	0.913335	0.0508622	0.623713	-1.13405	-0.108905
Q02053	Ubiquitin-like modifier-activating enzyme 1 OS=Mus musculus OX=10090 GN=Uba1 PE=1 SV=1	16092.8	27035.2	30950.1	25052.5	24199	22207.3	52898.7	50449.8	44229.7	69427.1	56221.4	71621.5	36703.3	21053.7	30518.9	18053.7	43846.2	58229.8	114021	79404.9	38773.9	112435	91536.6	113152	24692.7	23819.6	49192.7	65756.7	29425.3	40043.2	77399.9	105708	-0.0519387	0.418692	0.444502	0.449677	0.856396	0.0385975	0.446936	0.283514	-0.0381732	0.61589	0.540254	0.483227
Q02248	Catenin beta-1 OS=Mus musculus OX=10090 GN=Ctnnb1 PE=1 SV=1	3705.38	1606.74	1400.33	10584.3	11050	7958.96	14806	4841.15	21851	17027.8	19986.6	26386	6131.1	28897.3	5497.32	9513.23	10320.6	4444.88	16576.3	3494.15	10256.3	4480.73	25631.4	5784.98	2237.48	9864.43	13832.7	21133.5	13508.6	8092.89	10108.9	11965.7	2.14036	0.611443	-0.739148	0.243276	0.00325429	0.26623	0.531323	0.823903	3.04214	0.887728	-0.929305	0.240002
Q02257	Junction plakoglobin OS=Mus musculus OX=10090 GN=Jup PE=1 SV=3	4070.63	9741.69	9159.77	7145.96	5242.57	7902.44	10067.2	11771.3	1532.94	11634.5	7207.06	13308.9	1489.62	3183.39	3656.28	47754.3	52489.5	4672.9	19473.4	10643.1	16058.2	71404.4	1261.75	1571.52	7657.36	6763.66	7790.48	10716.8	2776.43	34972.2	15391.6	24745.9	-0.179045	0.460093	3.65491	0.685049	0.673194	0.46797	0.101959	0.710581	-0.216764	0.674279	4.52612	0.760594
Q03137	Ephrin type-A receptor 4 OS=Mus musculus OX=10090 GN=Epha4 PE=1 SV=2	1930.39	7586.73	6739.44	7124.16	4480.73	2961.62	7804.94	8145.85	2037.08	6097.01	8193.59	7334.65	19397.3	12579.9	1005.21	17417.1	11147	6037.18	5652.25	10928.7	10094.7	18704.9	12815.8	7168.63	5418.85	4855.5	5995.96	7208.42	10994.1	11533.8	8891.88	12896.4	-0.158367	0.265692	0.0691272	0.53641	0.805397	0.590064	0.935824	0.341305	-0.187711	0.400114	0.0742075	0.585436
Q03265	ATP synthase subunit alpha, mitochondrial OS=Mus musculus OX=10090 GN=Atp5f1a PE=1 SV=1	1.07238e+07	8.85903e+06	7.13935e+06	1.07238e+07	8.85903e+06	1.07238e+07	1.07238e+07	1.07238e+07	7.13935e+06	1.07238e+07	8.85903e+06	3.07098e+06	1.07238e+07	1.07238e+07	1.07238e+07	1.07238e+07	1.07238e+07	1.07238e+07	1.07238e+07	1.07238e+07	1.07238e+07	5.39859e+06	1.07238e+07	8.85903e+06	8.90739e+06	1.01022e+07	9.52897e+06	7.55126e+06	1.07238e+07	1.07238e+07	1.07238e+07	8.32713e+06	0.181594	-0.335602	0	-0.364921	0.378373	0.488496	#DIV/0!	0.199288	0.289955	-0.447893	-0.0116172	-0.476708
Q03517	Secretogranin-2 OS=Mus musculus OX=10090 GN=Scg2 PE=1 SV=1	5440.19	16881.9	2712.3	9901.33	13183.5	11090.7	26009.7	25631.4	22794.1	29337.9	24811	20265.8	5721.7	10614.3	15841.5	19048.9	19851.5	9864.38	12579.9	17569	17170.4	11479.3	22299.3	7291.91	8344.8	11391.8	24811.7	24804.9	10725.8	16254.9	15773.1	13690.2	0.449052	-0.000397725	0.599788	-0.204324	0.530723	0.998174	0.27128	0.6836	0.665749	0.0248467	0.733048	-0.287458
Q04447	Creatine kinase B-type OS=Mus musculus OX=10090 GN=Ckb PE=1 SV=1	718656	1.30591e+06	762849	1.28747e+06	1.25865e+06	905720	1.72564e+06	1.53697e+06	2.21756e+06	2.35334e+06	2.46079e+06	2.21756e+06	1.21559e+06	728314	837075	738054	896154	604251	1.83474e+06	1.83474e+06	1.72564e+06	1.76629e+06	1.64475e+06	1.50371e+06	929137	1.15061e+06	1.82672e+06	2.3439e+06	926995	746153	1.79837e+06	1.63825e+06	0.308441	0.359652	-0.313089	-0.134534	0.381053	0.0736714	0.347573	0.129768	0.468182	0.532626	-0.400333	-0.205217
Q06185	ATP synthase subunit e, mitochondrial OS=Mus musculus OX=10090 GN=Atp5me PE=1 SV=2	1.91256e+06	1.60299e+06	1.91256e+06	1.68088e+06	1.87216e+06	2.09745e+06	1.64475e+06	1.91256e+06	1.36762e+06	1.17757e+06	1.46063e+06	1.72564e+06	4.454e+06	2.09745e+06	1.36762e+06	2.21756e+06	2.27247e+06	2.21756e+06	3.07098e+06	1.46063e+06	1.53697e+06	2.59683e+06	1.76629e+06	1.06258e+06	1.80937e+06	1.88349e+06	1.64165e+06	1.45462e+06	2.63969e+06	2.23586e+06	2.02286e+06	1.80857e+06	0.0579245	-0.174504	-0.239539	-0.161547	0.664479	0.44909	0.686982	0.770628	0.116191	-0.220696	-0.309016	-0.237049
Q07417	Short-chain specific acyl-CoA dehydrogenase, mitochondrial OS=Mus musculus OX=10090 GN=Acads PE=1 SV=2	19526.8	17455.3	29068.3	16651.5	15194.9	16686.6	20589	18391.7	13066	9901.33	10768	10801.6	11634.5	12231	19445.9	11930.3	11800.1	13258.6	12276	6531.13	2855.73	13107.1	4642.86	18053.7	22016.8	16177.7	17348.9	10490.3	14437.1	12329.7	7220.96	11934.6	-0.444602	-0.725793	-0.227648	0.724884	0.181054	0.0382318	0.455517	0.379878	-0.589889	-0.99818	-0.294252	0.807537
Q07813	Apoptosis regulator BAX OS=Mus musculus OX=10090 GN=Bax PE=1 SV=1	8063.2	9513.23	8696.42	13221.5	8871.91	14432.4	7505.17	8227.37	6080.71	5021.85	5335.8	2971.99	9016.49	17345.2	7334.65	11479.3	3905.2	6281.15	4619.73	51891.3	33522.3	3272.11	53582.8	38582.8	8757.62	12175.3	7271.08	4443.21	11232.1	7221.9	30011.1	31812.6	0.475344	-0.710567	-0.63718	0.0841	0.120921	0.04386	0.35287	0.93352	0.702691	-0.976708	-0.802707	0.0524255
Q0VG49	Uncharacterized protein C15orf61 homolog OS=Mus musculus OX=10090 PE=2 SV=2	13379.9	13470.4	33614.9	11771.3	12761	27461.4	26855	20383	13851.2	37031.4	25352.8	16281.3	18572.8	2141.68	6172.85	2592.05	2689.94	2269.65	8629.52	7714.82	3230.48	9326.27	1532.94	9821.16	20155.1	17331.2	20363	26221.8	8962.45	2517.21	6524.94	6893.46	-0.21777	0.364814	-1.83207	0.0792633	0.754413	0.454604	0.26246	0.912789	-0.271176	0.539906	-2.28621	0.046726
Q11011	Puromycin-sensitive aminopeptidase OS=Mus musculus OX=10090 GN=Npepps PE=1 SV=2	44792.3	98023.3	109023	79135.7	58229.8	96655.2	743221	572355	88314.4	76229.3	604251	116747	274937	234488	118205	101160	58757	67345	419212	392967	373717	113594	96285.5	351527	83946.1	78006.9	467963	265742	209210	75754	395299	187136	-0.105861	-0.816367	-1.46556	-1.07886	0.806777	0.479075	0.0519678	0.0670474	-0.113937	-1.12592	-1.83118	-1.31803
Q14C51	Pentatricopeptide repeat domain-containing protein 3, mitochondrial OS=Mus musculus OX=10090 GN=Ptcd3 PE=1 SV=2	24722.4	8661.7	21001.5	18880	20113.6	20970.5	11147	4117.81	15194.9	14055.5	940.803	7824.68	7439.16	49578.8	38773.9	39760.4	33915.5	34412.7	29756.4	28066.2	29756.4	23614.6	27349.2	34107.2	18128.5	19988	10153.2	7607.01	31930.6	36029.5	29193	28357	0.140874	-0.416537	0.174239	-0.0419181	0.72316	0.636188	0.764376	0.802099	0.232741	-0.562036	0.204709	-0.0960763
Q2TBE6	Phosphatidylinositol 4-kinase type 2-alpha OS=Mus musculus OX=10090 GN=Pi4k2a PE=1 SV=1	7586.73	19048.9	11385.8	7222.49	11667.9	5801.24	8629.52	4810.9	7643.85	7013.55	2511.23	8010.7	4746.17	7269.6	5565.71	1781.68	7737.98	9741.69	1516.04	1765.37	878.765	8582.21	6281.15	1750.6	12673.8	8230.54	7028.09	5845.16	5860.49	6420.45	1386.72	5537.99	-0.622793	-0.265889	0.131652	1.99768	0.307872	0.593524	0.83396	0.109577	-0.840257	-0.349577	0.151836	2.30742
Q2TPA8	Hydroxysteroid dehydrogenase-like protein 2 OS=Mus musculus OX=10090 GN=Hsdl2 PE=1 SV=1	11556.4	11965.1	6940.97	13584.6	12298.9	15465.2	12921.4	9988.17	4829.81	8400.16	10094.7	11800.1	8486.41	16024.3	49494.7	15910.1	42493.6	60149.4	12452.4	33837.1	29869.8	17221	34020.7	4144.11	10154.2	13782.9	9246.46	10098.3	24668.5	39517.7	25386.4	18461.9	0.440805	0.12714	0.679831	-0.459502	0.122063	0.756091	0.455833	0.558338	0.654161	0.204714	0.832425	-0.588164
Q33DR3	All trans-polyprenyl-diphosphate synthase PDSS2 OS=Mus musculus OX=10090 GN=Pdss2 PE=1 SV=2	1606.74	3972.73	10482	10829.1	617.565	28839.7	13258.6	19048.9	15426.4	1086.21	3886.79	5652.25	10032.6	5477.86	1881.41	22156	3532.56	8400.16	3118.95	18391.7	6858.22	20223.5	8400.16	2996.78	5353.83	13428.8	15911.3	3541.75	5797.28	11362.9	9456.31	10540.2	1.32669	-2.16752	0.970883	0.156547	0.404203	0.00452131	0.409995	0.882043	1.89888	-3.03145	1.19378	0.137798
Q3KNM2	E3 ubiquitin-protein ligase MARCHF5 OS=Mus musculus OX=10090 GN=Marchf5 PE=1 SV=1	92289.7	78456.6	115554	69665.4	60410.8	58757	60918.9	27349.2	72123.4	51579.6	48512.3	63438.2	46552.2	95814.8	80628.4	101459	80150.3	95014.1	54251.1	35734.6	26009.7	87977.8	75111.9	43996.1	95433.5	62944.4	53463.8	54510	74331.8	92207.8	38665.1	69028.6	-0.600417	0.0279578	0.31091	0.836161	0.0457403	0.944811	0.323078	0.121027	-0.808818	0.0648365	0.374392	0.938667
Q3TBW2	39S ribosomal protein L10, mitochondrial OS=Mus musculus OX=10090 GN=Mrpl10 PE=1 SV=2	1348.41	2592.05	1204.05	1261.75	1719.8	5477.86	1985.33	1571.52	2449.55	811.13	1094.18	1216.78	1324.95	8561.53	878.765	6531.13	3066.35	631.379	3794.02	4070.63	2682.84	3230.48	5652.25	3374.58	1714.84	2819.8	2002.13	1040.69	3588.41	3409.62	3515.83	4085.77	0.717521	-0.943993	-0.0737361	0.216743	0.475985	0.0266276	0.955652	0.557462	1.04296	-1.30591	-0.103164	0.208734
Q3TC33	Coiled-coil domain-containing protein 127 OS=Mus musculus OX=10090 GN=Ccdc127 PE=1 SV=2	23919.1	29148	32165.5	1765.37	16369.4	26117.9	7269.6	14654.7	8114.28	11277.9	14654.7	16092.8	19526.8	4601.59	12009.5	8420.24	3613.56	9790.41	5745.14	26622.2	8819	16330.6	4729.26	17301.8	28410.9	14750.9	10012.9	14008.5	12045.9	7274.74	13728.8	12787.2	-0.94564	0.484447	-0.727581	-0.1025	0.141658	0.217887	0.367263	0.908087	-1.29388	0.708625	-0.914943	-0.167467
Q3TCN2	Putative phospholipase B-like 2 OS=Mus musculus OX=10090 GN=Plbd2 PE=1 SV=2	28839.7	34644.6	36233.3	36505.6	30308.3	31191.4	16194.8	16229.4	13434.7	11479.3	16092.8	18528.1	87977.8	36233.3	84671.2	33128.2	83578.6	64863.1	44792.3	61156.6	50449.8	48020.6	47225.7	49494.7	33239.2	32668.4	15286.3	15366.8	69627.4	60523.3	52132.9	48247	-0.0249876	0.00757448	-0.202165	-0.111755	0.856764	0.97336	0.703778	0.467397	-0.000305271	0.0360899	-0.262615	-0.178374
Q3TDK6	Protein rogdi homolog OS=Mus musculus OX=10090 GN=Rogdi PE=1 SV=2	289638	98759.3	189311	61753.4	202107	264474	143481	168024	194266	135173	137501	347568	208998	227131	223826	133982	167109	132960	231086	174215	238587	250066	105936	254299	192570	176112	168590	206748	219985	144684	214629	203434	-0.128889	0.294347	-0.6045	-0.0772889	0.849711	0.623838	0.00385498	0.842529	-0.146293	0.440526	-0.762133	-0.137758
Q3TDN2	FAS-associated factor 2 OS=Mus musculus OX=10090 GN=Faf2 PE=1 SV=2	5335.8	3230.48	8400.16	21001.5	19716.3	7401.58	12452.4	6713.01	20265.8	16813.5	17001.4	6508.1	7462.52	15963.2	7054.04	3170.55	7874.75	7737.98	5677.94	6669.56	6428.88	6111.91	10733.6	13333.2	5655.48	16039.8	13143.7	13441	10159.9	6261.09	6258.79	10059.6	1.50393	0.0322649	-0.698405	0.684611	0.0863343	0.957472	0.301567	0.149309	2.14792	0.0709109	-0.87872	0.760078
Q3THE2	Myosin regulatory light chain 12B OS=Mus musculus OX=10090 GN=Myl12b PE=1 SV=2	5925.35	5395.37	8486.41	3674.61	11634.5	5516.44	10643.1	10094.7	2592.05	15571	12231	10908	21053.7	31382.3	13417.5	2233.04	7902.44	13308.9	3512.95	20113.6	15910.1	16929.2	13556.7	10685	6602.38	6941.85	7776.59	12903.3	21951.1	7814.8	13178.9	13723.6	0.072335	0.73053	-1.49002	0.0584373	0.901979	0.156631	0.081673	0.923073	0.136439	1.05568	-1.86154	0.0221842
Q3TIU4	2',5'-phosphodiesterase 12 OS=Mus musculus OX=10090 GN=Pde12 PE=1 SV=2	13258.6	11479.3	11291.3	10614.3	10685	94487.6	49494.7	12056.1	5721.7	8582.21	9705.36	10703.9	38220.1	22340.8	2773.78	9864.38	22794.1	1086.21	46552.2	80150.3	3415.74	11826.4	2205.98	114021	12009.7	38595.6	22424.2	9663.84	21111.6	11248.2	43372.8	42684.5	1.68423	-1.21439	-0.908337	-0.0230775	0.395416	0.40349	0.458476	0.987742	2.40125	-1.68725	-1.13936	-0.0738743
Q3TRM4	Patatin-like phospholipase domain-containing protein 6 OS=Mus musculus OX=10090 GN=Pnpla6 PE=1 SV=2	12197.9	2057.46	6633.66	4746.17	5784.98	2105.82	4687.94	2961.62	7013.55	5047.41	9326.27	18653.4	20223.5	13145.1	20113.6	10381.6	6553.41	2186.04	10829.1	8994.07	14857.8	15050	4578.52	49897.3	6963	4212.32	4887.7	11009	17827.4	6373.68	11560.3	23175.3	-0.725094	1.17146	-1.4839	1.00341	0.429094	0.217366	0.0262986	0.447588	-0.983997	1.67752	-1.85395	1.13575
Q3TVI8	Pre-B-cell leukemia transcription factor-interacting protein 1 OS=Mus musculus OX=10090 GN=Pbxip1 PE=1 SV=2	2971.99	1641.84	13489.5	601.197	20777.4	2233.04	15426.4	14586.2	11701.9	913.468	5178.28	3260.37	10482	28285.8	24265.6	20170.9	3674.61	10256.3	49162.4	8227.37	14654.7	1204.05	9159.77	3886.79	6034.46	7870.55	13904.8	3117.38	21011.1	11367.3	24014.8	4750.21	0.38324	-2.15718	-0.886271	-2.33786	0.818112	0.00296561	0.252269	0.210292	0.573279	-3.01687	-1.11196	-2.80166
Q3TWL2	Type 1 phosphatidylinositol 4,5-bisphosphate 4-phosphatase OS=Mus musculus OX=10090 GN=Pip4p1 PE=1 SV=1	8545.58	9770.18	10829.1	9295.43	10094.7	7074.81	3151.69	7804.94	9682.59	6739.44	6553.41	4879.89	5270.63	19763.8	15783	15050	13758.8	20223.5	7671.29	2336.5	4601.59	7439.16	2105.82	6995.77	9714.97	8821.63	6879.74	6057.58	13605.8	16344.1	4869.79	5513.58	-0.139163	-0.183613	0.26455	0.179129	0.469264	0.706102	0.595393	0.793789	-0.160729	-0.233542	0.316834	0.16441
Q3TXS7	26S proteasome non-ATPase regulatory subunit 1 OS=Mus musculus OX=10090 GN=Psmd1 PE=1 SV=1	1193.09	2465.21	1516.04	1653.39	1571.52	1594.77	2803.42	4055.36	5784.98	2233.04	2067.74	3130.14	1994.37	2336.5	6302.92	5677.94	4519.73	1071.65	2934.69	4330.26	5565.71	2521.92	685.147	1703.84	1724.78	1606.56	4214.59	2476.97	3544.59	3756.44	4276.89	1636.97	-0.102436	-0.766815	0.0837457	-1.38554	0.772729	0.133588	0.918966	0.0465374	-0.109125	-1.05603	0.0923571	-1.67942
Q3TXX4	Vesicular glutamate transporter 1 OS=Mus musculus OX=10090 GN=Slc17a7 PE=1 SV=2	62442.1	68028.1	39294.2	80890	72452.4	57030.1	216368	237373	223826	214033	172703	206659	74232	54696.7	57030.1	79879.2	18828.9	12298.9	189311	118205	114978	246659	55437.3	72123.4	56588.1	70124.2	225856	197798	61986.3	37002.3	140831	124740	0.309412	-0.191372	-0.744332	-0.175045	0.294587	0.118113	0.326906	0.818798	0.469546	-0.244485	-0.935741	-0.252955
Q3TZZ7	Extended synaptotagmin-2 OS=Mus musculus OX=10090 GN=Esyt2 PE=1 SV=1	17483	5141.81	24123.9	2105.82	4026.82	4468.2	14949.5	7189.57	551.542	11090.7	2197.34	800.594	955.6	4117.81	25631.4	800.594	1731.22	1731.22	4330.26	19473.4	6615.9	17345.2	3874.96	1968.17	15582.9	3533.61	7563.54	4696.2	10234.9	1421.01	10139.8	7729.45	-2.14075	-0.687567	-2.84851	-0.391597	0.0981572	0.61481	0.319382	0.739254	-2.97308	-0.94427	-3.54818	-0.508144
Q3U186	Probable arginine--tRNA ligase, mitochondrial OS=Mus musculus OX=10090 GN=Rars2 PE=1 SV=1	2486.33	859.424	5178.28	3997.21	3139.52	6451.53	1532.94	2105.82	3532.56	1112.39	5047.41	5440.19	1304.99	10643.1	2465.21	14121.2	5081.49	2112.57	11588.4	2375.29	8312.98	3693.87	2046.96	16092.8	2841.35	4529.42	2390.44	3866.67	4804.43	7105.07	7425.57	7277.89	0.672752	0.693814	0.564485	-0.028982	0.351817	0.38198	0.647102	0.978657	0.98006	1.0039	0.689218	-0.0808322
Q3U2A8	Valine--tRNA ligase, mitochondrial OS=Mus musculus OX=10090 GN=Vars2 PE=1 SV=2	18107.6	10554.3	5565.71	10256.3	9790.41	4391.34	925.371	2921.16	5335.8	7269.6	2151.95	2112.57	1157.35	1606.74	6037.18	9645.58	8114.28	2205.98	9645.58	20915.4	617.565	2360.09	9499.05	25924.2	11409.2	8146.01	3060.78	3844.7	2933.75	6655.28	10392.9	12594.4	-0.486031	0.328975	1.18175	0.277195	0.470941	0.732093	0.247562	0.821078	-0.648099	0.489362	1.45558	0.279972
Q3U3R4	Lipase maturation factor 1 OS=Mus musculus OX=10090 GN=Lmf1 PE=1 SV=1	10381.6	5879.06	3674.61	1157.35	3260.37	2404.36	8340.85	10381.6	11050	8227.37	7092.94	7671.29	4055.36	6199.33	8819	3008.13	4070.63	1421.28	5590.39	6055.84	1737.67	17245.8	8604.82	3020.55	6645.08	2274.03	9924.15	7663.87	6357.89	2833.35	4461.3	9623.71	-1.54704	-0.372871	-1.16604	1.10913	0.101827	0.0617287	0.0892484	0.301792	-2.13888	-0.500453	-1.45931	1.26034
Q3U5Q7	UMP-CMP kinase 2, mitochondrial OS=Mus musculus OX=10090 GN=Cmpk2 PE=1 SV=2	21193.1	41352.3	20313.6	21269.9	24644.4	31382.3	24066.3	26117.9	15674.5	18617	15610	21449.1	19140.8	20223.5	22018.9	6018.53	11199	12009.5	25444.7	17723.7	6786.74	13145.1	26528.7	43692.5	27619.7	25765.5	21952.9	18558.7	20461.1	9742.34	16651.7	27788.8	-0.100254	-0.242316	-1.07054	0.738831	0.816585	0.400593	0.00645309	0.343147	-0.106059	-0.316332	-1.34075	0.823972
Q3UDE2	Tubulin--tyrosine ligase-like protein 12 OS=Mus musculus OX=10090 GN=Ttll12 PE=1 SV=1	7614.66	35842.1	17596	15081.3	19289.8	6386.48	42139.1	38773.9	40207.9	47523	38349.6	48020.6	1033.62	996.137	2141.68	4480.73	1920.59	1240.95	8871.91	1563.7	4879.89	737.951	750.492	631.379	20350.9	13585.9	40373.6	44631.1	1390.48	2547.42	5105.17	706.607	-0.582985	0.144635	0.873457	-2.85298	0.498332	0.265519	0.334598	0.105828	-0.784325	0.229386	1.07282	-3.40868
Q3UGR5	Haloacid dehalogenase-like hydrolase domain-containing protein 2 OS=Mus musculus OX=10090 GN=Hdhd2 PE=1 SV=2	20495.1	36009	33837.1	33128.2	32708.9	29949	27637.9	8753.56	40065.7	45827.1	42493.6	44643.6	1731.22	1240.95	16576.3	14550.3	2307.59	7824.68	9425.08	14722.5	18107.6	14357.8	8510.25	13811.3	30113.7	31928.7	25485.7	44321.4	6516.16	8227.53	14085	12226.5	0.0844311	0.798316	0.336436	-0.204157	0.732523	0.10877	0.794676	0.585777	0.153435	1.15128	0.406084	-0.287261
Q3UHB1	5'-nucleotidase domain-containing protein 3 OS=Mus musculus OX=10090 GN=Nt5dc3 PE=1 SV=1	110653	82700.1	99313.4	75977.1	80150.3	92034.4	59587.5	62623.7	59864.3	59864.3	55841.6	31546.5	118205	159648	177315	126089	108527	105936	121779	106508	107543	92671.8	76480.5	92289.7	97555.4	82720.6	60691.9	49084.2	151722	113517	111943	87147.3	-0.237974	-0.306246	-0.41852	-0.361242	0.190989	0.262062	0.109551	0.0269109	-0.299564	-0.406492	-0.531229	-0.472373
Q3UHJ0	AP2-associated protein kinase 1 OS=Mus musculus OX=10090 GN=Aak1 PE=1 SV=2	32102.1	14550.3	39760.4	65965.9	47225.7	35135.4	90736.5	102149	83578.6	108527	94487.6	118930	20915.4	37463.3	57735.3	40065.7	57185.7	33278.5	104683	113594	103757	115554	113152	105356	28804.3	49442.4	92154.9	107315	38704.7	43510	107345	111354	0.779466	0.219719	0.168838	0.0529047	0.15163	0.164089	0.726503	0.413166	1.13	0.335278	0.198004	0.0156645
Q3UHL1	CaM kinase-like vesicle-associated protein OS=Mus musculus OX=10090 GN=Camkv PE=1 SV=2	48329.5	7765.64	44229.7	16774.9	16401.3	19227.1	13107.1	30866.2	24199	13718.2	14014	19716.3	41633.6	52149.1	19007.4	49578.8	51579.6	10011.1	32355.6	14857.8	17455.3	6713.01	13107.1	23486	33441.6	17467.8	22724.1	15816.2	37596.7	37056.5	21556.2	14435.4	-0.936951	-0.522824	-0.0208804	-0.578498	0.284049	0.28008	0.97574	0.385827	-1.28167	-0.711932	-0.0375412	-0.728391
Q3UIU2	NADH dehydrogenase [ubiquinone] 1 beta subcomplex subunit 6 OS=Mus musculus OX=10090 GN=Ndufb6 PE=1 SV=3	323984	47523	210905	285606	264474	203409	144210	161907	150947	250066	210026	39148.2	225314	406516	369024	464561	306988	448447	10849.8	285606	210026	27996.3	378454	33213.6	194137	251163	152355	166413	333618	406665	168827	146555	0.371548	0.127338	0.285643	-0.204108	0.534211	0.839052	0.382543	0.882956	0.556851	0.204992	0.343023	-0.287204
Q3UJU9	Regulator of microtubule dynamics protein 3 OS=Mus musculus OX=10090 GN=Rmdn3 PE=1 SV=2	65735.8	52149.1	43231.2	65497.6	58757	73466.1	53766.6	62212.8	62035.5	50449.8	54423.7	53582.8	22847.4	24562.6	62623.7	32165.5	28285.8	36812.3	36233.3	73095.9	77692	31274.2	115554	99313.4	53705.4	65906.9	59338.3	52818.8	36677.9	32421.2	62340.4	82047.2	0.295364	-0.167913	-0.177975	0.396287	0.192916	0.0983724	0.763486	0.533532	0.449808	-0.211401	-0.232581	0.420312
Q3ULD5	Methylcrotonoyl-CoA carboxylase beta chain, mitochondrial OS=Mus musculus OX=10090 GN=Mccc2 PE=1 SV=1	128013	111795	106508	108044	100130	123724	67115.4	64863.1	65112.2	71621.5	70588	74232	28336.9	102149	104683	103757	122184	121779	56473.6	78226	76917	79135.7	64863.1	86559.2	115439	110633	65696.9	72147.2	78389.8	115906	70538.9	76852.7	-0.0613495	0.135117	0.564222	0.123677	0.638945	0.00764695	0.219058	0.5424	-0.0513958	0.215964	0.688891	0.0990642
Q3ULJ0	Glycerol-3-phosphate dehydrogenase 1-like protein OS=Mus musculus OX=10090 GN=Gpd1l PE=1 SV=2	10482	36421.2	17761.5	22681.6	25744.8	19048.9	19473.4	13584.6	24997.3	32297.6	23561.9	25924.2	65112.2	39043.1	56473.6	29869.8	56473.6	26622.2	50128.4	37463.3	11199	23919.1	12606.5	51891.3	21554.9	22491.7	19351.8	27261.2	53542.9	37655.2	32930.3	29472.3	0.0613791	0.494385	-0.507848	-0.160056	0.912019	0.132987	0.261866	0.84296	0.121045	0.72264	-0.642135	-0.235292
Q3UM18	Large subunit GTPase 1 homolog OS=Mus musculus OX=10090 GN=Lsg1 PE=1 SV=2	3759.75	6097.01	3512.95	1134.31	4088.97	1157.35	647.404	390.703	6451.53	2430.36	2105.82	2703.08	12526.1	3759.75	1686.66	2278.19	1833.35	8038.21	1102.7	2205.98	1750.6	6940.97	10685	7054.04	4456.57	2126.88	2496.55	2413.09	5990.82	4049.92	1686.43	8226.66	-1.0672	-0.049054	-0.564862	2.28634	0.143043	0.9685	0.642903	0.00675624	-1.46467	-0.0437733	-0.712921	2.64758
Q3UMR5	Calcium uniporter protein, mitochondrial OS=Mus musculus OX=10090 GN=Mcu PE=1 SV=2	49897.3	45075.1	39568.7	45827.1	45827.1	49494.7	30518.9	32297.6	30615.7	24066.3	28839.7	30258.4	37864	51204.1	63217.5	49494.7	46119.1	55139.1	23159.5	34269.4	28897.3	31970.7	37719.1	25444.7	44847.1	47049.6	31144.1	27721.5	50761.9	50251	28775.4	31711.5	0.0691688	-0.167953	-0.0145943	0.140169	0.532083	0.155686	0.950795	0.572376	0.13199	-0.211458	-0.0297366	0.118498
Q3UN04	Ubiquitin carboxyl-terminal hydrolase 30 OS=Mus musculus OX=10090 GN=Usp30 PE=1 SV=1	4729.26	3170.55	5972.82	5899.02	5993.05	4175.49	2397.54	6153.72	1466.17	3951.34	2896.38	3997.21	7222.49	16522.3	9770.18	14332	13066	7222.49	767.508	5301.15	7824.68	2197.34	6080.71	2205.98	4624.21	5355.85	3339.14	3614.97	11171.7	11540.2	4631.11	3494.68	0.211908	0.114508	0.0468235	-0.4062	0.506184	0.86096	0.921976	0.665129	0.332547	0.186899	0.0465164	-0.525352
Q3UNZ8	Quinone oxidoreductase-like protein 2 OS=Mus musculus OX=10090 GN=Cryzl2 PE=1 SV=1	5721.7	4619.73	10768	7251.49	6111.91	6037.18	37031.4	8257.02	5972.82	1956.22	6995.77	6055.84	7124.16	10169	482.549	1167.46	7334.65	11291.3	940.803	982.825	685.147	1071.65	5993.05	1563.7	7036.47	6466.86	17087.1	5002.61	5925.23	6597.79	869.592	2876.13	-0.121786	-1.77215	0.155111	1.72572	0.782905	0.298114	0.877817	0.269756	-0.136313	-2.47386	0.180961	1.98694
Q3URS9	Mitochondrial potassium channel OS=Mus musculus OX=10090 GN=Ccdc51 PE=1 SV=1	13811.3	9901.33	10011.1	16058.2	16194.8	9988.17	6786.74	6080.71	15304	8087.01	8582.21	2921.16	11588.4	11858.3	16774.9	15805.1	12452.4	16159.9	17455.3	17345.2	7168.63	5125.58	7874.75	13066	11241.2	14080.4	9390.49	6530.13	13407.2	14805.8	13989.7	8688.79	0.324888	-0.52409	0.143155	-0.68714	0.305233	0.456418	0.534107	0.268573	0.491291	-0.713718	0.166117	-0.856417
Q3UTJ2	Sorbin and SH3 domain-containing protein 2 OS=Mus musculus OX=10090 GN=Sorbs2 PE=1 SV=2	14014	2475.45	7312.87	3544.41	15229.9	16774.9	4248.81	15229.9	15910.1	13519.6	1580.87	21193.1	2828.43	1466.17	22466.7	23227.3	22018.9	2803.42	3353.06	31382.3	26117.9	6727.01	1789.87	26855	7934.09	11849.7	11796.3	12097.9	8920.42	16016.5	20284.4	11790.6	0.578718	0.0364227	0.84438	-0.782733	0.50489	0.966961	0.495587	0.501893	0.847937	0.0767747	1.03672	-0.969065
Q3UUI3	Acyl-coenzyme A thioesterase THEM4 OS=Mus musculus OX=10090 GN=Them4 PE=1 SV=1	283667	245508	269042	217523	238587	246659	139717	194266	184894	139717	140330	171668	194266	331108	323984	223826	298952	150947	174215	179091	179091	150947	132960	202107	266072	234256	172959	150572	283119	224575	177466	162005	-0.183734	-0.199978	-0.334214	-0.131504	0.0871087	0.322918	0.396236	0.498118	-0.223353	-0.256622	-0.426559	-0.201645
Q3UV70	[Pyruvate dehydrogenase [acetyl-transferring]]-phosphatase 1, mitochondrial OS=Mus musculus OX=10090 GN=Pdp1 PE=1 SV=1	20170.9	21545.1	22847.4	20448.7	21053.7	18653.4	14432.4	15528.8	15346.7	10614.3	2946.14	15571	26464.5	26794.8	25052.5	18391.7	39839.9	2712.3	20709.5	7033.08	1956.22	11277.9	7978.95	17221	21521.2	20051.9	15102.6	9710.45	26103.9	20314.7	9899.6	12159.3	-0.102015	-0.637189	-0.361746	0.296618	0.236772	0.217534	0.619537	0.734721	-0.108533	-0.873222	-0.460742	0.30286
Q3V1U8	ELMO domain-containing protein 1 OS=Mus musculus OX=10090 GN=Elmod1 PE=1 SV=2	16611.1	11800.1	14241.3	15841.5	16129.6	14289.7	5226.42	6131.1	14993.9	10462.1	4879.89	13107.1	27146	4088.97	15426.4	6302.92	4619.73	6968.98	2773.78	859.424	3020.55	4248.81	7033.08	11723.9	14217.5	15420.3	8783.8	9483.04	15553.8	5963.88	2217.92	7668.6	0.117162	0.110505	-1.38294	1.78976	0.468062	0.868038	0.225183	0.0755919	0.199423	0.181253	-1.72861	2.0624
Q3V3R1	Monofunctional C1-tetrahydrofolate synthase, mitochondrial OS=Mus musculus OX=10090 GN=Mthfd1l PE=1 SV=2	184894	255826	218882	183317	186238	234488	126735	136570	122906	116244	128013	130265	264474	358634	373717	364832	339594	358634	245508	206659	252608	214033	204230	205041	219867	201348	128737	124841	332275	354353	234925	207768	-0.126944	-0.0443334	0.09281	-0.17723	0.52105	0.548663	0.562546	0.136831	-0.143561	-0.0371159	0.103611	-0.25553
Q499E0	BMP/retinoic acid-inducible neural-specific protein 3 OS=Mus musculus OX=10090 GN=Brinp3 PE=2 SV=2	3118.95	10320.6	1765.37	1629.42	8696.42	3049.74	1134.31	6824.05	8340.85	1525.5	8900.63	8455.9	5301.15	1412.43	1358.42	2430.36	4411.94	2828.43	1061.34	519.784	3839.88	3353.06	6451.53	10256.3	5068.29	4458.53	5433.07	6294.01	2690.67	3223.58	1807	6686.95	-0.184933	0.212213	0.260698	1.88775	0.867219	0.803723	0.729876	0.0954746	-0.225038	0.324692	0.312052	2.17788
Q499X9	Methionine--tRNA ligase, mitochondrial OS=Mus musculus OX=10090 GN=Mars2 PE=1 SV=2	63438.2	83905.8	75977.1	76917	66580.9	90736.5	36812.3	45075.1	16194.8	20589	50305.8	11090.7	24811	34269.4	12383.9	32996.5	18391.7	28066.2	52149.1	25125.8	28066.2	31757.8	21105.4	19473.4	74440.4	78078.1	32694.1	27328.5	23821.5	26484.8	35113.7	24112.2	0.0688333	-0.258623	0.152903	-0.542271	0.712439	0.731917	0.745354	0.30622	0.131519	-0.339329	0.17822	-0.685701
Q4FZG9	NADH dehydrogenase [ubiquinone] 1 alpha subcomplex subunit 4-like 2 OS=Mus musculus OX=10090 GN=Ndufa4l2 PE=3 SV=1	113594	12318.7	9102.78	33278.5	92289.7	18391.7	63565.5	8629.52	89154.3	51439.7	72123.4	27838.4	28897.3	12506.8	8930.2	52489.5	63565.5	154782	23786.9	2430.36	1372	26954.2	52898.7	30258.4	45005.3	47986.7	53783.1	50467.2	16778.1	90279	9196.41	36703.8	0.0925385	-0.0918077	2.42781	1.99679	0.945606	0.908113	0.0897952	0.0658294	0.164826	-0.104069	3.00263	2.30637
Q4KMM3	Oxidation resistance protein 1 OS=Mus musculus OX=10090 GN=Oxr1 PE=1 SV=3	11771.3	45206	28336.9	35514.1	32165.5	23159.5	74232	63956.4	64146.6	61446.7	73761.2	79879.2	57185.7	19526.8	20709.5	26117.9	30615.7	7312.87	52489.5	79135.7	71801.8	119735	72778.8	147627	28438.1	30279.7	67445	71695.7	32474	21348.9	67809	113380	0.0905278	0.0881755	-0.605127	0.741623	0.867204	0.542618	0.479257	0.12143	0.162001	0.149762	-0.762911	0.827262
Q4KUS2	Protein unc-13 homolog A OS=Mus musculus OX=10090 GN=Unc13a PE=1 SV=3	85079.6	10381.6	57030.1	30518.9	38773.9	43522.7	51439.7	59864.3	53766.6	40779.1	43124.4	17701.3	22119.3	1456.58	2996.78	7958.96	5516.44	6918.36	9927.33	1193.09	2604.68	7765.64	1466.17	5608.27	50830.4	37605.1	55023.5	33868.3	8857.55	6797.92	4575.03	4946.69	-0.434763	-0.700115	-0.381815	0.112682	0.582019	0.0673932	0.773331	0.915188	-0.576064	-0.961967	-0.485658	0.0861072
Q4VAE3	Transmembrane protein 65 OS=Mus musculus OX=10090 GN=Tmem65 PE=1 SV=1	504674	511775	480211	419212	406516	546026	339594	336983	336983	309650	309650	392967	533281	451708	504674	451708	582986	464561	323984	388703	422961	428860	309650	355422	498887	457251	337853	337423	496554	499752	378549	364644	-0.125724	-0.00184026	0.00925979	-0.0539918	0.412431	0.988376	0.950225	0.773958	-0.141846	0.0228123	-0.000120694	-0.110304
Q505D7	Optic atrophy 3 protein homolog OS=Mus musculus OX=10090 GN=Opa3 PE=1 SV=1	131793	175122	169740	147627	155601	158551	121779	95014.1	105936	63056.5	91536.6	117578	196791	269042	234488	227131	247814	261477	144210	135173	159648	131793	108044	126735	158885	153926	107576	90723.6	233441	245474	146344	122191	-0.0457413	-0.245811	0.0725142	-0.260227	0.741433	0.391469	0.630346	0.0762073	-0.0294654	-0.32126	0.0784127	-0.353335
Q571F8	Glutaminase liver isoform, mitochondrial OS=Mus musculus OX=10090 GN=Gls2 PE=1 SV=2	2186.04	1112.39	6508.1	6633.66	13668.4	13107.1	19007.4	21591.6	9066.01	7189.57	4729.26	9183.19	18765.6	10136.5	10320.6	10256.3	13379.9	46741.8	5021.85	28973.9	14696.9	17826	10482	925.371	3268.84	11136.4	16555	7034.01	13074.2	23459.3	16230.9	9744.46	1.76843	-1.23485	0.843437	-0.736085	0.0480971	0.0774244	0.436257	0.488163	2.51955	-1.7161	1.03555	-0.914095
Q59J78	NADH dehydrogenase [ubiquinone] 1 alpha subcomplex assembly factor 2 OS=Mus musculus OX=10090 GN=Ndufaf2 PE=1 SV=1	19763.8	2828.43	13379.9	15674.5	18704.9	7222.49	3674.61	4913.22	3240.7	13333.2	11800.1	1284.15	1563.7	14094.7	3353.06	10685	3951.34	2842.35	6858.22	4782.3	6386.48	2908.73	17379.2	5141.81	11990.7	13867.3	3942.84	8805.82	6337.16	5826.22	6009	8476.57	0.209767	1.15922	-0.121275	0.496356	0.770661	0.271941	0.917212	0.615752	0.329539	1.66026	-0.162186	0.538235
Q5DTL9	Sodium-driven chloride bicarbonate exchanger OS=Mus musculus OX=10090 GN=Slc4a10 PE=1 SV=2	1641.84	55841.6	17085.6	24443.2	1920.59	2547.88	6756.15	3886.79	32102.1	3211.98	17379.2	7033.08	12298.9	5497.32	5590.39	4248.81	36138.9	35669	19007.4	47104.8	23786.9	25631.4	8545.58	7462.52	24856.4	9637.21	14248.3	9208.08	7795.53	25352.2	29966.4	13879.8	-1.36693	-0.629822	1.70139	-1.11035	0.439329	0.637924	0.179044	0.199792	-1.88581	-0.862832	2.10074	-1.35514
Q5F285	Transmembrane protein 256 OS=Mus musculus OX=10090 GN=Tmem256 PE=1 SV=1	18391.7	5677.94	7874.75	17964	1284.15	3972.73	5677.94	2151.95	10703.9	12276	11147	1102.7	3613.56	14550.3	16159.9	15841.5	12318.7	22299.3	22794.1	3272.11	9042.44	4672.9	14767.4	3118.95	10648.1	7740.3	6177.94	8175.23	11441.2	16819.9	11702.9	7519.74	-0.460142	0.404133	0.555921	-0.638109	0.677335	0.668734	0.334556	0.574171	-0.611723	0.595357	0.678586	-0.798638
Q5FWK3	Rho GTPase-activating protein 1 OS=Mus musculus OX=10090 GN=Arhgap1 PE=1 SV=1	2604.68	1833.35	5497.32	17723.7	2486.33	23081.4	1571.52	34412.7	46287.9	39148.2	41226.7	45691.7	3311.21	4480.73	22119.3	7737.98	13258.6	2141.68	38873.5	39480.2	40663.5	5459.53	1033.62	2712.3	3311.78	14430.5	27424	42022.2	9970.41	7712.76	39672.4	3068.48	2.12344	0.615712	-0.370405	-3.69254	0.15081	0.340751	0.759205	1.24631e-05	3.01836	0.893747	-0.471492	-4.39803
Q5H8C4	Vacuolar protein sorting-associated protein 13A OS=Mus musculus OX=10090 GN=Vps13a PE=1 SV=1	12717.1	7222.49	9243.68	2614.66	3374.58	1102.7	3874.96	3635.69	6633.66	2511.23	4708.21	4391.34	5000.28	2658.36	4282.64	6669.56	11826.4	18335.7	6968.98	6199.33	5081.49	13668.4	1071.65	6131.1	9727.75	2363.98	4714.77	3870.26	3980.42	12277.2	6083.27	6957.03	-2.04089	-0.284758	1.62499	0.193626	0.0132936	0.514168	0.0737197	0.824937	-2.83276	-0.376188	2.00588	0.181493
Q5HZI9	Mitochondrial nicotinamide adenine dinucleotide transporter SLC25A51 OS=Mus musculus OX=10090 GN=Slc25a51 PE=1 SV=1	2105.82	2896.38	21545.1	32996.5	34644.6	28636.5	3340	2604.68	27146	3839.88	5021.85	19227.1	4782.3	28336.9	38280.6	44381	41741.4	42271.5	6669.56	5590.39	16092.8	3049.74	2896.38	7222.49	8849.11	32092.5	11030.2	9362.96	23799.9	42798	9450.93	4389.54	1.85863	-0.236425	0.846585	-1.10639	0.0244135	0.868612	0.129279	0.235046	2.64629	-0.308023	1.03946	-1.35047
Q5IRJ6	Zinc transporter 9 OS=Mus musculus OX=10090 GN=Slc30a9 PE=1 SV=2	339594	111041	145065	42388	56043.5	470065	277103	5860.61	220673	21394.8	32297.6	32626.1	315261	75111.9	161907	14722.5	82063.4	243540	24066.3	369024	184894	17649.1	21053.7	196791	198567	189499	167879	28772.8	184093	113442	192661	78498	-0.0674348	-2.54464	-0.698485	-1.29534	0.956812	0.167902	0.509467	0.380349	-0.0599462	-3.56331	-0.878819	-1.57313
Q5M8N0	CB1 cannabinoid receptor-interacting protein 1 OS=Mus musculus OX=10090 GN=Cnrip1 PE=1 SV=1	11588.4	16281.3	14806	21662.5	14654.7	13851.2	34020.7	31274.2	34107.2	32996.5	32784.4	39839.9	19941.5	18828.9	25857.5	13668.4	26117.9	6199.33	64146.6	57735.3	68569.4	59587.5	52489.5	47104.8	14225.3	16722.8	33134	35206.9	21542.7	15328.5	63483.8	53060.6	0.233361	0.0875464	-0.490976	-0.258747	0.429044	0.453132	0.373312	0.0952357	0.362689	0.148875	-0.621187	-0.351591
Q5SSK3	Transcription elongation factor, mitochondrial OS=Mus musculus OX=10090 GN=Tefm PE=1 SV=1	6727.01	5702.94	2269.65	1731.22	3400.75	13811.3	2658.36	1145.95	1293.94	1629.42	2592.05	1193.09	15426.4	14432.4	4619.73	16092.8	3465.91	1930.39	8257.02	5178.28	11771.3	1316.33	45827.1	9362.41	4899.87	6314.42	1699.42	1804.85	11492.8	7163.04	8402.21	18835.3	0.365909	0.0868416	-0.682092	1.1646	0.742225	0.876069	0.486848	0.492487	0.548928	0.147881	-0.858467	1.3257
Q5SUC9	Protein SCO1 homolog, mitochondrial OS=Mus musculus OX=10090 GN=Sco1 PE=1 SV=1	48020.6	28218.4	53582.8	60703.6	44555	33707.7	43692.5	14094.7	13811.3	18213.2	35013.6	93090.8	42738.2	7291.91	43231.2	15266.4	48873	36009	24199	5000.28	29630.9	9203.17	16686.6	37561.9	43273.9	46322.1	23866.2	48772.5	31087.1	33382.8	19610.1	21150.6	0.0982027	1.0311	0.102788	0.109103	0.79523	0.371289	0.888771	0.898199	0.172784	1.47957	0.115999	0.0818892
Q5SWT3	Solute carrier family 25 member 35 OS=Mus musculus OX=10090 GN=Slc25a35 PE=1 SV=2	5081.49	12298.9	7842.21	1580.87	16281.3	13758.8	2559.89	9645.58	5160.25	7439.16	7671.29	1807.11	617.565	2151.95	1272.86	3439.29	9203.17	2946.14	7124.16	2166.18	7291.91	9705.36	6111.91	823.437	8407.53	10540.3	5788.57	5639.19	1347.46	5196.2	5527.42	5546.9	0.326167	-0.0377207	1.94722	0.00507678	0.691763	0.960307	0.134687	0.995254	0.493088	-0.0277901	2.40595	-0.0406967
Q5SWU9	Acetyl-CoA carboxylase 1 OS=Mus musculus OX=10090 GN=Acaca PE=1 SV=1	25924.2	15229.9	20223.5	18439.9	20709.5	10867.6	14121.2	5081.49	12952.9	4982.67	1906.2	5942.38	5632.02	27543	6739.44	36505.6	25352.8	21715.4	7375.01	2641.51	3544.41	5301.15	3194.55	2216.48	20459.2	16672.3	10718.5	4277.08	13304.8	27857.9	4520.31	3570.73	-0.295296	-1.32541	1.06614	-0.340205	0.427166	0.105363	0.158266	0.60883	-0.380105	-1.84382	1.31205	-0.447583
Q5U458	DnaJ homolog subfamily C member 11 OS=Mus musculus OX=10090 GN=Dnajc11 PE=1 SV=2	160736	174215	194266	132960	169740	169740	83281.1	169740	126089	90736.5	87402.3	110653	126089	160736	172703	184124	90736.5	80150.3	99313.4	54021.1	168024	41495.8	21956.9	103757	176406	157480	126370	96263.8	153176	118337	107119	55736.5	-0.163727	-0.39259	-0.372291	-0.942526	0.293364	0.311207	0.38642	0.281482	-0.195243	-0.528263	-0.473834	-1.15737
Q5XG73	Acyl-CoA-binding domain-containing protein 5 OS=Mus musculus OX=10090 GN=Acbd5 PE=1 SV=1	2449.55	25631.4	26009.7	26081.7	1102.7	19397.3	3139.52	631.379	2559.89	3020.55	13758.8	2197.34	9901.33	10955.1	3295.02	2773.78	3693.87	3211.98	1358.42	2946.14	3170.55	10226.6	2971.99	5477.86	18030.2	15527.2	2110.26	6325.57	8050.47	3226.54	2491.7	6225.47	-0.215616	1.58377	-1.31908	1.32105	0.827956	0.329569	0.116097	0.165266	-0.26815	2.25901	-1.64932	1.51007
Q5XJY4	Presenilins-associated rhomboid-like protein, mitochondrial OS=Mus musculus OX=10090 GN=Parl PE=1 SV=1	11667.9	14696.9	10867.6	13183.5	3726.95	20448.7	6428.88	10320.6	8964.44	4760	8486.41	7251.49	17596	9540.27	16611.1	6895.87	12420.3	3826.54	14470.5	30866.2	7737.98	18213.2	24562.6	26528.7	12410.8	12453.1	8571.29	6832.63	14582.4	7714.23	17691.5	23101.5	0.00490826	-0.327071	-0.918637	0.384929	0.99363	0.333381	0.126856	0.500448	0.0417002	-0.435861	-1.15215	0.406927
Q60597	2-oxoglutarate dehydrogenase, mitochondrial OS=Mus musculus OX=10090 GN=Ogdh PE=1 SV=3	448447	341717	382362	464561	441385	511775	269042	254299	241011	258305	261477	238587	511775	590480	397956	319832	378454	598679	250066	373717	347568	202107	371516	285606	390842	472574	254784	252789	500070	432322	323784	286410	0.273953	-0.0113385	-0.210026	-0.17695	0.0939711	0.86256	0.541486	0.577399	0.419724	0.00941685	-0.272374	-0.2552
Q60598	Src substrate cortactin OS=Mus musculus OX=10090 GN=Cttn PE=1 SV=2	3693.87	21908.5	1358.42	1005.21	2712.3	4578.52	2547.88	1737.67	33278.5	26408.6	24562.6	30018.3	2971.99	2216.48	33278.5	4468.2	2166.18	1516.04	39401.5	6331.62	16881.9	1686.66	2908.73	1552.65	8986.94	2765.34	12521.4	26996.5	12822.3	2716.81	20871.7	2049.35	-1.70037	1.10838	-2.23867	-3.34831	0.397753	0.240255	0.380813	0.126093	-2.35432	1.58856	-2.79104	-3.99239
Q60605	Myosin light polypeptide 6 OS=Mus musculus OX=10090 GN=Myl6 PE=1 SV=3	89583.8	5824.43	86979.1	16466.4	11889.7	46287.9	57976.5	81081.1	69979	47225.7	61611.7	12761	25631.4	8433.45	11455.4	17761.5	23430.8	109023	58980.4	17027.8	24519.7	50606.5	8784.34	8964.44	60795.8	24881.3	69678.9	40532.8	15173.4	50071.6	33509.3	22785.1	-1.28891	-0.781632	1.72245	-0.556471	0.290843	0.141765	0.309285	0.602308	-1.77619	-1.07693	2.12688	-0.702435
Q60634	Flotillin-2 OS=Mus musculus OX=10090 GN=Flot2 PE=1 SV=2	9821.16	8604.82	6652.2	8145.85	8561.53	5860.61	21341	21495.9	18572.8	17701.3	14949.5	21908.5	9988.17	8545.58	9961.92	12276	11889.7	4189.83	5899.02	10482	7145.96	35514.1	13434.7	42015	8359.39	7522.66	20469.9	18186.4	9498.55	9451.86	7842.33	30321.3	-0.152155	-0.170641	-0.00710884	1.95098	0.539217	0.364737	0.986916	0.0621747	-0.178982	-0.215247	-0.0204431	2.25238
Q60649	Caseinolytic peptidase B protein homolog OS=Mus musculus OX=10090 GN=Clpb PE=1 SV=1	25631.4	22794.1	34412.7	26855	25631.4	19140.8	14550.3	12579.9	10032.6	13379.9	9821.16	8661.7	21662.5	28745.9	49384.6	26009.7	48243.1	19650	28218.4	29337.9	24811	21908.5	6245.31	30518.9	27612.7	23875.7	12387.6	10620.9	33264.3	31301	27455.8	19557.6	-0.209789	-0.221986	-0.0877679	-0.489382	0.427692	0.4118	0.878086	0.336286	-0.259962	-0.28766	-0.120585	-0.623376
Q60737	Casein kinase II subunit alpha OS=Mus musculus OX=10090 GN=Csnk2a1 PE=1 SV=2	6652.2	5242.57	6756.15	6713.01	1552.65	1466.17	8582.21	12009.5	11771.3	9845.28	9183.19	12318.7	11147	4220.29	1580.87	3020.55	5942.38	4829.81	6018.53	12298.9	5301.15	9961.92	8257.02	5081.49	6216.97	3243.94	10787.7	10449.1	5649.37	4597.58	7872.85	7766.81	-0.938463	-0.0460101	-0.297217	-0.019564	0.174334	0.827962	0.741675	0.969919	-1.28379	-0.0394806	-0.380626	-0.0697338
Q60759	Glutaryl-CoA dehydrogenase, mitochondrial OS=Mus musculus OX=10090 GN=Gcdh PE=1 SV=2	2614.66	3036.19	1694.11	2348.41	13258.6	14094.7	8312.98	2712.3	3745.76	750.492	695.997	1906.2	8193.59	21851	30730.4	21908.5	3943.13	13417.5	429.701	13379.9	11634.5	11930.3	6691.42	3183.39	2448.32	9900.58	4923.68	1117.56	20258.3	13089.7	8481.38	7268.37	2.01572	-2.13938	-0.630082	-0.222668	0.121721	0.0973277	0.439493	0.812471	2.86701	-2.99177	-0.793894	-0.309075
Q60864	Stress-induced-phosphoprotein 1 OS=Mus musculus OX=10090 GN=Stip1 PE=1 SV=1	61753.4	85079.6	47104.8	86240.4	73466.1	66580.9	105356	103757	107129	142288	114021	156371	66804.3	42642.8	37561.9	42921.1	35013.6	28465.7	96285.5	49897.3	88314.4	126089	37561.9	7415.98	64645.9	75429.1	105414	137560	49003	35466.8	78165.7	57022.3	0.222562	0.383994	-0.466401	-0.45501	0.435876	0.0617333	0.244983	0.611065	0.347517	0.566955	-0.590676	-0.58287
Q60930	Voltage-dependent anion-selective channel protein 2 OS=Mus musculus OX=10090 GN=Vdac2 PE=1 SV=2	582986	560957	572355	637414	590480	604251	441385	406516	392967	485831	500889	326722	480211	527504	631495	546026	485831	456869	382362	422961	428860	392967	319832	382362	572099	610715	413623	437814	546403	496242	411394	365054	0.0942346	0.0820028	-0.138922	-0.172412	0.0652273	0.695836	0.387924	0.162407	0.167209	0.141056	-0.184096	-0.249853
Q60931	Voltage-dependent anion-selective channel protein 3 OS=Mus musculus OX=10090 GN=Vdac3 PE=1 SV=1	6.0164e+06	2.77617e+06	4.10773e+06	5.15955e+06	2.27247e+06	2.77617e+06	6.0164e+06	2.27247e+06	6.0164e+06	2.59683e+06	6.0164e+06	2.09745e+06	3.07098e+06	2.27247e+06	2.77617e+06	2.27247e+06	2.77617e+06	2.46079e+06	3.75024e+06	2.59683e+06	2.77617e+06	4.454e+06	2.27247e+06	2.77617e+06	4.3001e+06	3.40273e+06	4.76842e+06	3.57023e+06	2.70654e+06	2.50314e+06	3.04108e+06	3.16755e+06	-0.337678	-0.417497	-0.112708	0.0587818	0.52646	0.531896	0.501416	0.874365	-0.439653	-0.563389	-0.15155	0.0225901
Q60932	Voltage-dependent anion-selective channel protein 1 OS=Mus musculus OX=10090 GN=Vdac1 PE=1 SV=3	8.85903e+06	4.9082e+06	8.85903e+06	7.13935e+06	5.15955e+06	5.15955e+06	8.85903e+06	7.13935e+06	8.85903e+06	6.0164e+06	7.13935e+06	8.85903e+06	2.21756e+06	2.35334e+06	2.46079e+06	2.46079e+06	3.07098e+06	2.35334e+06	2.27247e+06	2.27247e+06	2.27247e+06	2.46079e+06	1.95877e+06	2.27247e+06	7.54209e+06	5.81948e+06	8.28581e+06	7.33826e+06	2.3439e+06	2.62837e+06	2.27247e+06	2.23068e+06	-0.374072	-0.175204	0.16526	-0.0267785	0.307166	0.399541	0.291448	0.78949	-0.49079	-0.221682	0.193561	-0.0782356
Q60936	Atypical kinase COQ8A, mitochondrial OS=Mus musculus OX=10090 GN=Coq8a PE=1 SV=2	30518.9	24882.5	25857.5	33354.7	37561.9	37463.3	18391.7	25352.8	26309.7	16281.3	18528.1	9382.82	40511	103420	59211.3	91536.6	81081.1	53864.4	30518.9	43692.5	32708.9	28285.8	16159.9	28897.3	27086.3	36126.6	23351.4	14730.7	67714.2	75494	35640.1	24447.7	0.415501	-0.66468	0.156904	-0.543805	0.015289	0.0810575	0.73888	0.126572	0.618607	-0.911992	0.183187	-0.687509
Q61016	Guanine nucleotide-binding protein G(I)/G(S)/G(O) subunit gamma-7 OS=Mus musculus OX=10090 GN=Gng7 PE=1 SV=2	11858.3	8510.25	10908	13417.5	10584.3	11050	16576.3	20529.2	16129.6	19582.1	16401.3	17417.1	27543	20383	22156	32888.4	34530.8	8661.7	30308.3	37322.9	3008.13	21394.8	36138.9	44120.4	10425.5	11683.9	17745	17800.2	23360.6	25360.3	23546.5	33884.7	0.164411	0.00447478	0.118492	0.525124	0.396746	0.975448	0.828239	0.451468	0.265811	0.0317184	0.135497	0.572136
Q61029	Lamina-associated polypeptide 2, isoforms beta/delta/epsilon/gamma OS=Mus musculus OX=10090 GN=Tmpo PE=1 SV=4	114978	71156.1	62442.1	83905.8	85079.6	118205	48873	62035.5	67345	70313.6	63956.4	52898.7	3905.2	2604.68	22847.4	2475.45	3726.95	49578.8	2497.99	41037.6	1134.31	2205.98	20265.8	8038.21	82858.6	95730	59417.8	62389.6	9785.77	18593.7	14890	10170	0.208321	0.0704094	0.926058	-0.550021	0.550407	0.711642	0.628205	0.754976	0.327507	0.124706	1.13813	-0.694833
Q61171	Peroxiredoxin-2 OS=Mus musculus OX=10090 GN=Prdx2 PE=1 SV=3	55437.3	39401.5	48243.1	49897.3	41633.6	38220.1	80890	61611.7	100130	85811.4	85079.6	60703.6	71404.4	41741.4	47754.3	50606.5	72123.4	12383.9	113152	137501	121779	43996.1	141150	117578	47694	43250.4	80877.2	77198.2	53633.3	45038	124144	100908	-0.141095	-0.067166	-0.251989	-0.298977	0.48558	0.803591	0.684761	0.483398	-0.163444	-0.0693169	-0.324473	-0.398999
Q61207	Prosaposin OS=Mus musculus OX=10090 GN=Psap PE=1 SV=2	66804.3	79611.2	100130	128918	85326.8	101160	56625.5	51758.6	48512.3	42921.1	37031.4	49897.3	80628.4	16466.4	28636.5	19851.5	15229.9	14273.6	16024.3	44792.3	37147.2	49694	28285.8	18213.2	82181.8	105135	52298.8	43283.3	41910.4	16451.7	32654.6	32064.3	0.355349	-0.272968	-1.34907	-0.0263182	0.225098	0.109986	0.266884	0.965034	0.53409	-0.359561	-1.68656	-0.0776932
Q61235	Beta-2-syntrophin OS=Mus musculus OX=10090 GN=Sntb2 PE=1 SV=2	81845.5	42388	54423.7	2336.5	39568.7	106508	41741.4	4829.81	6346.91	18391.7	33354.7	41495.8	234488	27758.8	6786.74	8661.7	30258.4	37147.2	35842.1	157926	55841.6	10094.7	5319.16	73904.7	59552.4	49471.1	17639.4	31080.8	89677.9	25355.8	83203.1	29772.8	-0.267573	0.817223	-1.82244	-1.48264	0.772821	0.386051	0.428956	0.28947	-0.341153	1.17794	-2.27426	-1.79385
Q61301	Catenin alpha-2 OS=Mus musculus OX=10090 GN=Ctnna2 PE=1 SV=3	780.051	4088.97	2011.2	14094.7	17649.1	12383.9	28636.5	33128.2	28465.7	36138.9	34214	36589.3	31382.3	9499.05	29214.8	7484.66	10829.1	1293.94	50305.8	43846.2	49494.7	5063.65	45554.3	45827.1	2293.41	14709.2	30076.8	35647.4	23365.4	6535.91	47882.2	32148.3	2.68116	0.245147	-1.83791	-0.574747	0.00244745	0.0301148	0.0882601	0.314606	3.80199	0.371139	-2.29347	-0.723971
Q61425	Hydroxyacyl-coenzyme A dehydrogenase, mitochondrial OS=Mus musculus OX=10090 GN=Hadh PE=1 SV=2	241011	218882	187704	261477	243540	252608	183317	192896	172703	148372	163290	179091	78456.6	131202	122184	93948.5	96285.5	129846	82458	99313.4	110653	90390.2	103757	128013	215866	252541	182972	163584	110614	106693	97474.7	107387	0.226385	-0.161586	-0.0520651	0.139716	0.0877216	0.141806	0.854096	0.510106	0.352889	-0.202478	-0.0762585	0.117964
Q61553	Fascin OS=Mus musculus OX=10090 GN=Fscn1 PE=1 SV=4	62807.1	49494.7	87977.8	56625.5	51891.3	36812.3	108044	109479	101459	98023.3	92671.8	90065.6	53582.8	43846.2	45458.2	82063.4	28465.7	42015	15841.5	69979	30189.7	68261.1	49578.8	29421.7	66759.9	48443.1	106327	93586.9	47629	50848	38670.1	49087.2	-0.462691	-0.184136	0.0943502	0.344129	0.2247	0.0200617	0.853697	0.62489	-0.615305	-0.23428	0.105523	0.358848
Q61578	NADPH:adrenodoxin oxidoreductase, mitochondrial OS=Mus musculus OX=10090 GN=Fdxr PE=1 SV=1	15346.7	5477.86	16369.4	19473.4	17826	15388.7	12606.5	10768	2093.64	9988.17	6111.91	1737.67	36233.3	45827.1	3415.74	44973.2	42388	27637.9	47523	26267.3	1894.57	24265.6	34269.4	5590.39	12398	17562.7	8489.35	5945.92	28492	38333	25228.3	21375.2	0.502408	-0.513756	0.428029	-0.239109	0.232067	0.561608	0.518863	0.817448	0.740717	-0.699143	0.519802	-0.328449
Q61598	Rab GDP dissociation inhibitor beta OS=Mus musculus OX=10090 GN=Gdi2 PE=1 SV=1	33614.9	56625.5	19085.4	39043.1	43522.7	26464.5	61446.7	69665.4	75320.2	68569.4	67115.4	77692	53409.3	7505.17	36138.9	14357.8	40511	29148	85326.8	83905.8	83578.6	91536.6	64344.1	75977.1	36442	36343.4	68810.8	71125.6	32351.1	28005.6	84270.4	77285.9	-0.00390636	0.0477351	-0.208099	-0.12482	0.993873	0.679979	0.791531	0.426323	0.0293152	0.0927286	-0.269982	-0.19377
Q61644	Protein kinase C and casein kinase substrate in neurons protein 1 OS=Mus musculus OX=10090 GN=Pacsin1 PE=1 SV=1	37147.2	32784.4	47858.2	52325.7	48741.8	35842.1	26464.5	93948.5	83905.8	88808.7	90065.6	87689.8	31274.2	29630.9	10829.1	21591.6	26464.5	18107.6	84362.4	54696.7	53766.6	53582.8	90390.2	95391.2	39263.3	45636.5	68106.3	88854.7	23911.4	22054.5	64275.2	79788	0.217009	0.38366	-0.116623	0.31191	0.396387	0.379748	0.803691	0.402285	0.339714	0.566485	-0.15641	0.320881
Q61696	Heat shock 70 kDa protein 1A OS=Mus musculus OX=10090 GN=Hspa1a PE=1 SV=2	14241.3	42738.2	32996.5	11479.3	7013.55	18572.8	17455.3	35282.5	54696.7	9425.08	11965.1	22728.2	38582.8	17723.7	29337.9	15528.8	18291	14094.7	38682.7	36009	66300.5	30950.1	36812.3	115554	29992	12355.2	35811.5	14706.1	28548.1	15971.5	46997.4	61105.5	-1.27946	-1.28401	-0.837897	0.378721	0.122036	0.140395	0.110684	0.651467	-1.76291	-1.78543	-1.05191	0.399612
Q61699	Heat shock protein 105 kDa OS=Mus musculus OX=10090 GN=Hsph1 PE=1 SV=2	20529.2	54423.7	42139.1	48243.1	26408.6	22156	67345	42493.6	73466.1	79879.2	71621.5	95391.2	30189.7	31458.5	11723.9	35514.1	2934.69	20495.1	70313.6	63956.4	47104.8	50128.4	63565.5	52149.1	39030.7	32269.2	61101.6	82297.3	24457.4	19648	60458.3	55281	-0.274448	0.429635	-0.31589	-0.129157	0.624885	0.145764	0.694078	0.557005	-0.350813	0.631323	-0.403809	-0.19888
Q61733	28S ribosomal protein S31, mitochondrial OS=Mus musculus OX=10090 GN=Mrps31 PE=1 SV=1	940.803	1532.94	1412.43	1456.58	1641.84	1765.37	1324.95	888.636	2614.66	462.412	2318.8	3087.26	1664.62	5141.81	3066.35	2641.51	3194.55	6633.66	4088.97	1956.22	6727.01	2946.14	1180.58	1134.31	1295.39	1621.26	1609.42	1956.16	3290.92	4156.57	4257.4	1753.68	0.32373	0.281485	0.336902	-1.27959	0.181533	0.729747	0.618508	0.171113	0.489664	0.422386	0.406662	-1.55457
Q61735	Leukocyte surface antigen CD47 OS=Mus musculus OX=10090 GN=Cd47 PE=1 SV=2	43846.2	16732.1	13066	36703.3	42738.2	25686.2	49694	61156.6	49694	42139.1	49494.7	56790.9	33837.1	18880	22948.4	23786.9	17455.3	25215.9	81845.5	52489.5	71621.5	60703.6	97595.1	86979.1	24548.1	35042.6	53514.8	49474.9	25221.8	22152.7	68652.2	81759.3	0.513498	-0.113242	-0.187191	0.252077	0.390775	0.517587	0.577018	0.400239	0.756299	-0.134298	-0.244023	0.250373
Q61753	D-3-phosphoglycerate dehydrogenase OS=Mus musculus OX=10090 GN=Phgdh PE=1 SV=3	33915.5	81081.1	57393.4	49578.8	61446.7	33837.1	60149.4	49494.7	44381	36703.3	46432.5	36301.1	42139.1	180147	36301.1	83281.1	105936	93548.7	93948.5	44643.6	92034.4	69665.4	59864.3	31638.6	57463.3	48287.5	51341.7	39812.3	86195.6	94255.3	76875.5	53722.8	-0.250991	-0.366917	0.12896	-0.51699	0.592335	0.113362	0.873393	0.30608	-0.317853	-0.492057	0.148492	-0.655909
Q61768	Kinesin-1 heavy chain OS=Mus musculus OX=10090 GN=Kif5b PE=1 SV=3	10703.9	5106.27	5021.85	9203.17	8114.28	8486.41	4913.22	11858.3	10643.1	5226.42	8162.68	7312.87	2547.88	3693.87	2703.08	955.6	1086.21	14470.5	2348.41	7782.77	6111.91	940.803	2269.65	11965.1	6944.02	8601.29	9138.18	6900.66	2981.61	5504.09	5414.36	5058.53	0.308781	-0.405173	0.884414	-0.0980737	0.433877	0.388005	0.604835	0.930412	0.46866	-0.546009	1.08643	-0.162251
Q61792	LIM and SH3 domain protein 1 OS=Mus musculus OX=10090 GN=Lasp1 PE=1 SV=1	30402.6	49694	37322.9	59211.3	51950	27947.4	109023	93090.8	79879.2	92671.8	91083.1	111795	95014.1	55437.3	100580	38220.1	92671.8	31546.5	168024	167109	118930	187704	139017	137501	39139.8	46369.6	93997.5	98516.5	83677.1	54146.1	151354	154741	0.244541	0.0677427	-0.627975	0.0319274	0.547035	0.695457	0.286196	0.890641	0.378399	0.120945	-0.791278	-0.00905557
Q61879	Myosin-10 OS=Mus musculus OX=10090 GN=Myh10 PE=1 SV=2	22119.3	26267.3	20777.4	31274.2	28066.2	16058.2	35734.6	25125.8	22119.3	29421.7	29214.8	26622.2	13258.6	12675.2	24722.4	48512.3	18053.7	23081.4	23004	15266.4	31191.4	40779.1	34530.8	57185.7	23054.7	25132.9	27659.9	28419.5	16885.4	29882.5	23153.9	44165.2	0.124517	0.0390882	0.82352	0.931654	0.694266	0.866102	0.272008	0.0618981	0.209757	0.0805339	1.01082	1.0512
Q61937	Nucleophosmin OS=Mus musculus OX=10090 GN=Npm1 PE=1 SV=1	1677.54	17170.4	4444.88	2592.05	4619.73	2559.89	21105.4	10343.2	2046.96	2336.5	3613.56	1017.89	9540.27	7401.58	1421.28	13680.5	1443.78	1920.59	3997.21	3400.75	3066.35	1272.86	9183.19	9499.05	7764.26	3257.22	11165.2	2322.65	6121.04	5681.62	3488.1	6651.7	-1.25321	-2.26516	-0.107474	0.931281	0.402585	0.187439	0.929733	0.307076	-1.72603	-3.16916	-0.145052	1.05076
Q62159	Rho-related GTP-binding protein RhoC OS=Mus musculus OX=10090 GN=Rhoc PE=1 SV=2	5955.09	4891.53	14014	1434.27	5497.32	8087.01	503.911	7765.64	7505.17	1336.59	1304.99	2224.02	23358.4	2614.66	5539.55	1968.17	4708.21	6508.1	1606.74	1005.21	2375.29	9864.38	21908.5	1580.87	8286.86	5006.2	5258.24	1621.87	10504.2	4394.83	1662.41	11117.9	-0.72711	-1.69692	-1.25709	2.74154	0.398003	0.203906	0.408004	0.185148	-0.986829	-2.36777	-1.57235	3.184
Q62167	ATP-dependent RNA helicase DDX3X OS=Mus musculus OX=10090 GN=Ddx3x PE=1 SV=3	17649.1	7874.75	3272.11	11667.9	6824.05	1664.62	2260.12	10955.1	10685	7092.94	2112.57	462.412	1121.54	577.556	3972.73	14055.5	2186.04	1005.21	2130.39	12115.2	2205.98	1846.24	6037.18	1798.76	9598.65	6718.85	7966.72	3222.64	1890.61	5748.93	5483.85	3227.39	-0.514616	-1.30574	1.60444	-0.764821	0.604459	0.244638	0.420115	0.564906	-0.688263	-1.81609	1.98037	-0.947957
Q62186	Translocon-associated protein subunit delta OS=Mus musculus OX=10090 GN=Ssr4 PE=1 SV=1	3532.56	3118.95	3108.72	2318.8	695.997	17928.7	2011.2	1686.66	2908.73	2604.68	685.147	3340	1477.32	24882.5	5608.27	1703.84	18107.6	17596	6652.2	10226.6	3774.39	3240.7	4100.09	4088.97	3253.41	6981.17	2202.2	2209.94	10656	12469.1	6884.39	3809.92	1.10152	0.00506596	0.226691	-0.853566	0.534781	0.993335	0.850186	0.178726	1.5825	0.0325521	0.26983	-1.05254
Q62188	Dihydropyrimidinase-related protein 3 OS=Mus musculus OX=10090 GN=Dpysl3 PE=1 SV=1	41910.7	20495.1	25631.4	54251.1	21495.9	41633.6	69427.1	55256.7	65965.9	75320.2	64601.4	43231.2	39934.2	26081.7	63565.5	27035.2	54021.1	30730.4	50449.8	95014.1	71404.4	88808.7	140330	131202	29345.7	39126.9	63549.9	61050.9	43193.8	37262.2	72289.4	120114	0.41501	-0.0578772	-0.21311	0.732544	0.443576	0.821104	0.689962	0.0793632	0.617917	-0.0562168	-0.276203	0.816563
Q62261	Spectrin beta chain, non-erythrocytic 1 OS=Mus musculus OX=10090 GN=Sptbn1 PE=1 SV=2	12009.5	10280.3	23308.7	23692.9	18653.4	17085.6	28285.8	24562.6	26009.7	43692.5	14160.5	27349.2	23227.3	12276	44120.4	38582.8	44229.7	14806	49494.7	32441.9	9267.6	51439.7	52620.8	39934.2	15199.5	19810.7	26286	28400.8	26541.2	32539.5	30401.4	47998.2	0.382253	0.111633	0.293958	0.658845	0.367746	0.818065	0.668056	0.227001	0.571892	0.182845	0.353345	0.729714
Q62277	Synaptophysin OS=Mus musculus OX=10090 GN=Syp PE=1 SV=2	693448	1.11068e+06	1.36762e+06	1.06258e+06	1.33873e+06	1.00821e+06	4.10773e+06	3.75024e+06	3.07098e+06	3.07098e+06	2.77617e+06	4.454e+06	837075	42388	158551	198046	344638	212394	1.53697e+06	243540	289638	1.57455e+06	300676	264474	1.05725e+06	1.13651e+06	3.64298e+06	3.43372e+06	346005	251693	690048	713234	0.104291	-0.0853493	-0.459128	0.0476794	0.738551	0.744819	0.727382	0.971228	0.181339	-0.0949608	-0.581646	0.00950689
Q62351	Transferrin receptor protein 1 OS=Mus musculus OX=10090 GN=Tfrc PE=1 SV=1	3272.11	7074.81	13417.5	4026.82	15128.7	4947.85	8087.01	3532.56	14722.5	12815.8	3400.75	6220.79	12984	19811.5	29949	22794.1	13470.4	6131.1	23919.1	2981.21	9682.59	9645.58	7643.85	14273.6	7921.47	8034.47	8780.69	7479.1	20914.8	14131.9	12194.3	10521	0.0204352	-0.231469	-0.565573	-0.212933	0.981686	0.776321	0.380911	0.808919	0.0635165	-0.301034	-0.713803	-0.297603
Q62371	Discoidin domain-containing receptor 2 OS=Mus musculus OX=10090 GN=Ddr2 PE=1 SV=2	21851	5972.82	7765.64	17301.8	55139.1	12639.1	14014	42388	15229.9	13758.8	12383.9	15426.4	39148.2	17701.3	15528.8	15194.9	15910.1	33837.1	20777.4	5721.7	2336.5	24644.4	2260.12	8629.52	11863.2	28360	23877.3	13856.4	24126.1	21647.4	9611.87	11844.7	1.25737	-0.785088	-0.156405	0.30135	0.314751	0.342066	0.810818	0.811047	1.80149	-1.0818	-0.205801	0.308437
Q62393	Tumor protein D52 OS=Mus musculus OX=10090 GN=Tpd52 PE=1 SV=2	27838.4	34412.7	25273.2	17517	132960	4619.73	61156.6	25795.6	63785.5	20448.7	18653.4	57185.7	51439.7	21908.5	52325.7	13025.6	23004	23227.3	22905.2	17140.7	28839.7	37561.9	10136.5	14094.7	29174.8	51699	50245.9	32095.9	41891.3	19752.3	22961.9	20597.7	0.825416	-0.646615	-1.08463	-0.156754	0.611069	0.359244	0.103728	0.809898	1.19456	-0.886516	-1.35824	-0.231401
Q62425	Cytochrome c oxidase subunit NDUFA4 OS=Mus musculus OX=10090 GN=Ndufa4 PE=1 SV=2	3.27465e+06	3.75024e+06	3.27465e+06	3.07098e+06	3.27465e+06	3.27465e+06	2.46079e+06	2.77617e+06	2.59683e+06	2.01817e+06	2.35334e+06	2.77617e+06	4.67329e+06	2.77617e+06	4.9082e+06	2.35334e+06	2.21756e+06	3.75024e+06	4.454e+06	4.9082e+06	4.9082e+06	1.91256e+06	2.77617e+06	4.454e+06	3.43318e+06	3.20676e+06	2.61126e+06	2.38256e+06	4.11922e+06	2.77371e+06	4.7568e+06	3.04758e+06	-0.098429	-0.132237	-0.570553	-0.642329	0.259464	0.390198	0.181954	0.0881194	-0.103495	-0.161087	-0.719986	-0.803611
Q62442	Vesicle-associated membrane protein 1 OS=Mus musculus OX=10090 GN=Vamp1 PE=1 SV=1	114021	126089	114978	85811.4	113594	70871.6	250066	334329	448447	190332	180147	170666	100580	91536.6	97595.1	44792.3	47225.7	57735.3	147627	241011	109023	160736	120354	109944	118363	90092.5	344281	180381	96570.6	49917.8	165887	130345	-0.393734	-0.932535	-0.95203	-0.347866	0.0971562	0.0469895	0.000617441	0.446387	-0.518416	-1.28975	-1.19361	-0.45661
Q62443	Neuronal pentraxin-1 OS=Mus musculus OX=10090 GN=Nptx1 PE=1 SV=1	10256.3	3635.69	21193.1	19986.6	19397.3	18880	8420.24	20113.6	14014	12056.1	11667.9	19941.5	1617.25	968.367	1336.59	3794.02	347.167	3874.96	1563.7	2025.6	1284.15	955.6	2011.2	1629.42	11695	19421.3	14182.6	14555.2	1307.4	2672.05	1624.48	1532.07	0.731747	0.0374111	1.03124	-0.0844964	0.206446	0.935424	0.311049	0.81832	1.06295	0.0781686	1.26872	-0.146251
Q62465	Synaptic vesicle membrane protein VAT-1 homolog OS=Mus musculus OX=10090 GN=Vat1 PE=1 SV=3	33837.1	59211.3	46119.1	50606.5	47858.2	40779.1	83578.6	108044	98023.3	105936	101160	108527	53864.4	26009.7	34020.7	34809.7	89154.3	31458.5	81555.3	90065.6	61753.4	95391.2	90065.6	135173	46389.1	46414.6	96548.6	105208	37964.9	51807.5	77791.4	106877	0.000791019	0.123914	0.448493	0.458265	0.997581	0.308119	0.535584	0.15309	0.0359152	0.200164	0.545209	0.493348
Q64133	Amine oxidase [flavin-containing] A OS=Mus musculus OX=10090 GN=Maoa PE=1 SV=3	274937	283667	296090	323984	266765	323984	245508	231086	201162	246659	246659	298952	326722	448447	474617	500889	480211	364832	364832	271166	339594	364832	283667	341717	284898	304911	225919	264090	416596	448644	325197	330072	0.0979412	0.225223	0.106924	0.0214647	0.374403	0.154565	0.633516	0.901433	0.172417	0.343041	0.121134	-0.021385
Q64191	N(4)-(beta-N-acetylglucosaminyl)-L-asparaginase OS=Mus musculus OX=10090 GN=Aga PE=1 SV=1	2626.28	1061.34	1771.79	1421.28	2197.34	631.379	601.197	2269.65	1434.27	2224.02	1372	1121.54	1571.52	842.096	3465.91	1336.59	1391.29	6302.92	1894.57	900.479	2186.04	2486.33	2673.29	2290	1819.8	1416.66	1435.04	1572.52	1959.84	3010.27	1660.37	2483.21	-0.361282	0.131992	0.619154	0.580705	0.562686	0.826008	0.595276	0.111723	-0.472819	0.211556	0.757091	0.637633
Q64310	Surfeit locus protein 4 OS=Mus musculus OX=10090 GN=Surf4 PE=1 SV=1	33128.2	8359.14	17221	5721.7	8850.95	40511	22681.6	31757.8	14470.5	26009.7	18213.2	41226.7	16576.3	11800.1	10554.3	44120.4	13556.7	50813.9	14094.7	24931.1	11147	26694.3	21545.1	24882.5	19569.4	18361.2	22970	28483.2	12976.9	36163.7	16724.2	24374	-0.0919397	0.310363	1.4786	0.543401	0.931809	0.547525	0.116574	0.161005	-0.0943769	0.463114	1.82413	0.593674
Q64324	Syntaxin-binding protein 2 OS=Mus musculus OX=10090 GN=Stxbp2 PE=1 SV=1	96285.5	17245.8	111041	20589	125093	96978.5	54021.1	153534	147627	229283	220673	274937	35514.1	69665.4	38582.8	56473.6	31030.1	2093.64	128918	4144.11	113152	192896	138492	129846	74857.5	80886.9	118394	241631	47920.8	29865.8	82071.2	153745	0.111759	1.02921	-0.682158	0.905587	0.89452	0.0275571	0.398596	0.177977	0.191832	1.4769	-0.858548	1.02048
Q64332	Synapsin-2 OS=Mus musculus OX=10090 GN=Syn2 PE=1 SV=2	369024	631495	422961	451708	500889	298952	1.42749e+06	1.21559e+06	1.28747e+06	1.28747e+06	1.30591e+06	1.30591e+06	401919	254299	237373	199866	289638	70871.6	738054	671201	623731	701141	413242	504674	474494	417183	1.31018e+06	1.29976e+06	297864	186792	677662	539686	-0.185707	-0.0115234	-0.673221	-0.328446	0.599025	0.875672	0.24813	0.204762	-0.226126	0.00915607	-0.847453	-0.433725
Q64433	10 kDa heat shock protein, mitochondrial OS=Mus musculus OX=10090 GN=Hspe1 PE=1 SV=2	2.77617e+06	1.83474e+06	2.14639e+06	1.53697e+06	1.95877e+06	1.60299e+06	2.14639e+06	2.35334e+06	2.27247e+06	1.53697e+06	1.53697e+06	1.53697e+06	2.35334e+06	1.95877e+06	2.14639e+06	1.91256e+06	2.01817e+06	2.01817e+06	2.01817e+06	2.21756e+06	2.14639e+06	2.27247e+06	1.91256e+06	1.91256e+06	2.25243e+06	1.69958e+06	2.2574e+06	1.53697e+06	2.15284e+06	1.98297e+06	2.12737e+06	2.03253e+06	-0.406307	-0.554578	-0.118579	-0.0657966	0.145412	0.000279632	0.227454	0.516372	-0.536082	-0.756715	-0.158838	-0.124215
Q64511	DNA topoisomerase 2-beta OS=Mus musculus OX=10090 GN=Top2b PE=1 SV=2	6713.01	2166.18	4982.67	2521.92	2057.46	1348.41	1765.37	3036.19	3260.37	1412.43	780.051	2166.18	2812.14	5106.27	2934.69	10517.3	2375.29	721.417	2812.14	12952.9	925.371	1789.87	6713.01	5942.38	4620.62	1975.93	2687.31	1452.89	3617.7	4538	5563.48	4815.09	-1.22555	-0.88724	0.326983	-0.208426	0.125388	0.114811	0.782552	0.861898	-1.68717	-1.22587	0.394348	-0.292292
Q64516	Glycerol kinase OS=Mus musculus OX=10090 GN=Gk PE=1 SV=2	309650	355422	326722	355422	358634	406516	176114	179091	196791	198046	190332	176114	360480	435135	413242	485831	382362	406516	285606	274937	306988	247814	222188	271166	330598	373524	183999	188164	402953	424903	289177	247056	0.176122	0.0322958	0.0765248	-0.227115	0.113423	0.671086	0.597322	0.0683288	0.282266	0.0709545	0.083392	-0.314315
Q64520	Guanylate kinase OS=Mus musculus OX=10090 GN=Guk1 PE=1 SV=2	66580.9	63785.5	35135.4	43231.2	45458.2	56625.5	33522.3	35842.1	32165.5	40207.9	42271.5	49033	2216.48	12354.2	12197.9	11090.7	1316.33	34809.7	12115.2	1798.76	7643.85	1731.22	4055.36	13434.7	55167.3	48438.3	33843.3	43837.5	8922.85	15738.9	7185.93	6407.1	-0.187665	0.373294	0.818759	-0.165503	0.569379	0.0253895	0.551428	0.875385	-0.228877	0.551865	1.00491	-0.241711
Q64521	Glycerol-3-phosphate dehydrogenase, mitochondrial OS=Mus musculus OX=10090 GN=Gpd2 PE=1 SV=2	560957	309650	397956	631495	582986	590480	326722	369024	358634	533281	422961	809669	647467	918483	679748	866896	905720	849302	410409	693448	693448	386726	799039	701141	422854	601654	351460	588637	748566	873973	599101	628969	0.508773	0.744017	0.22346	0.070188	0.076012	0.109733	0.223242	0.857592	0.74966	1.0747	0.265819	0.0360315
Q64727	Vinculin OS=Mus musculus OX=10090 GN=Vcl PE=1 SV=4	22847.4	28153.2	1477.32	1252.37	17221	16330.6	2536.95	1477.32	1372	9770.18	1005.21	9203.17	601.197	1870.52	2497.99	2682.84	3295.02	2626.28	709.909	2812.14	1071.65	1525.5	1798.76	1822.26	17492.7	11601.3	1795.42	6659.52	1656.57	2868.04	1531.23	1715.51	-0.592462	1.89109	0.791868	0.163942	0.574882	0.163781	0.11256	0.792671	-0.79764	2.69242	0.971524	0.146513
Q66GT5	Phosphatidylglycerophosphatase and protein-tyrosine phosphatase 1 OS=Mus musculus OX=10090 GN=Ptpmt1 PE=1 SV=1	12383.9	20223.5	16129.6	14615.5	22207.3	14806	7401.58	8063.2	7269.6	8486.41	8753.56	9961.92	22728.2	38682.7	26009.7	41352.3	33278.5	27838.4	19986.6	19085.4	24199	3066.35	21449.1	11199	16245.7	17209.6	7578.12	9067.29	29140.2	34156.4	21090.3	11904.8	0.0831566	0.258831	0.229146	-0.825033	0.789196	0.0447562	0.467244	0.173074	0.151644	0.390438	0.272879	-1.01891
Q68FD5	Clathrin heavy chain 1 OS=Mus musculus OX=10090 GN=Cltc PE=1 SV=3	246659	555215	351527	378454	382362	347568	753258	753258	711829	718656	774608	866896	296090	194266	285606	161907	205041	101459	604251	533281	511775	546026	460654	474617	384467	369461	739449	786720	258654	156136	549769	493766	-0.0574354	0.089401	-0.728224	-0.154999	0.877356	0.356302	0.0808918	0.219129	-0.0458964	0.15149	-0.915742	-0.229333
Q68FF6	ARF GTPase-activating protein GIT1 OS=Mus musculus OX=10090 GN=Git1 PE=1 SV=1	19941.5	27947.4	16159.9	74232	54423.7	72452.4	18653.4	34715.5	94487.6	35514.1	36421.2	37561.9	22948.4	40339.5	28336.9	23486	61611.7	54887.3	41910.7	57030.1	20113.6	62807.1	75320.2	15266.4	21349.6	67036	49285.5	36499.1	30541.6	46661.7	39684.8	51131.2	1.65073	-0.433304	0.61146	0.365619	0.00318971	0.609077	0.277154	0.617898	2.35417	-0.585682	0.747539	0.384172
Q68FH0	Plakophilin-4 OS=Mus musculus OX=10090 GN=Pkp4 PE=1 SV=1	1216.78	1145.95	14993.9	28066.2	2360.09	19763.8	10381.6	40896.3	13641.5	38582.8	30730.4	35282.5	6878.86	267.082	3759.75	1261.75	2224.02	940.803	8850.95	6220.79	750.492	2037.08	8420.24	6199.33	5785.54	16730	21639.8	34865.2	3635.23	1475.52	5274.08	5552.21	1.53192	0.688101	-1.30082	0.0741446	0.284501	0.254063	0.329781	0.931317	2.18724	0.995839	-1.62664	0.0406939
Q69ZS6	Synaptic vesicle glycoprotein 2C OS=Mus musculus OX=10090 GN=Sv2c PE=1 SV=2	13869	601.197	5047.41	3118.95	10867.6	7092.94	12009.5	9267.6	8010.7	5459.53	8257.02	968.367	2290	3494.15	15571	12815.8	11930.3	18828.9	12197.9	15081.3	15304	26203	14900.6	15528.8	6505.85	7026.48	9762.59	4894.97	7118.37	14525	14194.4	18877.5	0.111064	-0.995964	1.02892	0.411342	0.913375	0.115603	0.194854	0.285425	0.190856	-1.3792	1.26583	0.438053
Q6DFW4	Nucleolar protein 58 OS=Mus musculus OX=10090 GN=Nop58 PE=1 SV=1	6786.74	11001.1	9613.13	8994.07	5702.94	10908	5899.02	5459.53	4891.53	8510.25	8227.37	3919.42	8661.7	10733.6	17596	16852.5	6940.97	17379.2	6172.85	3311.21	13434.7	7842.21	3774.39	8455.9	9133.64	8535	5416.69	6885.68	12330.4	13724.2	7639.6	6690.84	-0.0977991	0.346188	0.154503	-0.19131	0.775451	0.386779	0.764052	0.79119	-0.10261	0.513637	0.180206	-0.272122
Q6DID7	Protein wntless homolog OS=Mus musculus OX=10090 GN=Wls PE=1 SV=1	12880.4	46432.5	43846.2	5021.85	18528.1	23919.1	37463.3	34214	63438.2	5972.82	14121.2	1563.7	33213.6	1489.62	18880	2205.98	19902.7	20265.8	18617	6652.2	65735.8	15910.1	56221.4	6080.71	34386.4	15823	45038.5	7219.23	17861.1	14124.8	30335	26070.7	-1.11981	-2.64124	-0.338587	-0.218553	0.201453	0.0191021	0.749866	0.865823	-1.5386	-3.69955	-0.431989	-0.304226
Q6GQS1	Calcium-binding mitochondrial carrier protein SCaMC-3 OS=Mus musculus OX=10090 GN=Slc25a23 PE=1 SV=1	84671.2	48020.6	24066.3	50128.4	63217.5	64601.4	30189.7	54251.1	36924.1	38470.9	40207.9	30402.6	56221.4	140330	140330	102635	20777.4	124619	107543	82063.4	15013.9	93948.5	36505.6	59211.3	52252.7	59315.8	40455	36360.5	112294	82677.2	68206.9	63221.8	0.18291	-0.153947	-0.441719	-0.109496	0.717956	0.626408	0.52185	0.884663	0.291804	-0.191704	-0.560033	-0.175711
Q6GQT9	Nodal modulator 1 OS=Mus musculus OX=10090 GN=Nomo1 PE=1 SV=1	4601.59	11090.7	9499.05	8420.24	2011.2	3139.52	3601.24	1033.62	1771.79	3674.61	1552.65	3905.2	8010.7	16774.9	2547.88	5000.28	17964	8486.41	5942.38	4760	8696.42	2996.78	8486.41	2112.57	8397.11	4523.65	2135.55	3044.15	9111.15	10483.6	6466.27	4531.92	-0.892404	0.511433	0.202424	-0.512811	0.235605	0.443284	0.820709	0.449433	-1.21908	0.746682	0.239702	-0.650985
Q6GSS7	Histone H2A type 2-A OS=Mus musculus OX=10090 GN=Hist2h2aa1 PE=1 SV=3	737.951	4164.18	2083.31	3512.95	1941.69	390.703	1846.24	1412.43	1617.25	617.565	4619.73	1443.78	5539.55	13811.3	1456.58	4189.83	1807.11	3130.14	3211.98	6245.31	1798.76	2604.68	900.479	3453.92	2328.48	1948.45	1625.31	2227.03	6935.81	3042.36	3752.02	2319.69	-0.257064	0.454405	-1.18888	-0.693733	0.79135	0.649359	0.351917	0.396942	-0.326387	0.666257	-1.48766	-0.864187
Q6NVE9	Protein phosphatase PTC7 homolog OS=Mus musculus OX=10090 GN=Pptc7 PE=1 SV=1	122906	150141	155601	102149	106508	148372	63056.5	66580.9	54887.3	52325.7	51579.6	75320.2	150947	184124	220673	150141	192011	122906	114978	112435	150947	108527	92034.4	38682.7	142882	119010	61508.2	59741.8	185248	155019	126120	79748.1	-0.263746	-0.0420389	-0.257011	-0.661271	0.252544	0.846008	0.34788	0.131014	-0.335776	-0.0338799	-0.330709	-0.825932
Q6NZJ6	Eukaryotic translation initiation factor 4 gamma 1 OS=Mus musculus OX=10090 GN=Eif4g1 PE=1 SV=1	4928.76	4444.88	6172.85	1846.24	3311.21	1284.15	1750.6	3693.87	1204.05	859.424	2360.09	4982.67	1456.58	6669.56	2397.54	2413.76	7033.08	9042.44	4642.86	1272.86	6995.77	4444.88	7124.16	6331.62	5182.16	2147.2	2216.17	2734.06	3507.89	6163.09	4303.83	5966.88	-1.2711	0.302977	0.813051	0.471356	0.0187157	0.734172	0.353937	0.417442	-1.75116	0.452697	0.997825	0.508775
Q6P3A8	2-oxoisovalerate dehydrogenase subunit beta, mitochondrial OS=Mus musculus OX=10090 GN=Bckdhb PE=1 SV=2	68569.4	84362.4	81081.1	77268.5	70313.6	97595.1	53409.3	51204.1	46432.5	41741.4	44555	48329.5	21715.4	19085.4	36505.6	19716.3	12880.4	16466.4	8994.07	18940.8	43692.5	26794.8	14722.5	32708.9	78004.3	81725.7	50348.6	44875.3	25768.8	16354.3	23875.8	24742.1	0.0672367	-0.166031	-0.655951	0.0514158	0.715071	0.12302	0.178098	0.944031	0.129275	-0.208747	-0.826012	0.01391
Q6P4T2	U5 small nuclear ribonucleoprotein 200 kDa helicase OS=Mus musculus OX=10090 GN=Snrnp200 PE=1 SV=1	9961.92	3326.57	4519.73	1870.52	8227.37	5925.35	7462.52	2278.19	1731.22	7671.29	11556.4	4708.21	9362.41	7714.82	4829.81	3858.37	1261.75	4055.36	1086.21	685.147	3482.03	4601.59	1005.21	1677.54	5936.07	5341.08	3823.98	7978.64	7302.35	3058.49	1751.13	2428.11	-0.152377	1.06107	-1.25554	0.471552	0.839923	0.198109	0.0569885	0.655656	-0.179295	1.52184	-1.57043	0.509005
Q6P5E4	UDP-glucose:glycoprotein glucosyltransferase 1 OS=Mus musculus OX=10090 GN=Uggt1 PE=1 SV=4	9243.68	40779.1	11239.7	11090.7	7401.58	5301.15	8964.44	7291.91	30308.3	9267.6	20970.5	6968.98	32708.9	12606.5	17170.4	83905.8	39043.1	80628.4	11723.9	30518.9	72778.8	19349	9901.33	49033	20420.8	7931.13	15521.6	12402.4	20828.6	67859.1	38340.5	26094.5	-1.36444	-0.323659	1.70398	-0.555127	0.293411	0.734722	0.0398804	0.600433	-1.88232	-0.431049	2.10395	-0.700851
Q6P5F6	Zinc transporter ZIP10 OS=Mus musculus OX=10090 GN=Slc39a10 PE=1 SV=1	52149.1	2216.48	18653.4	13489.5	73095.9	16369.4	10554.3	14550.3	16813.5	20113.6	7124.16	9581.71	1968.17	3036.19	2233.04	45075.1	65735.8	15571	1400.33	4810.9	35734.6	32708.9	33213.6	9382.82	24339.6	34318.3	13972.7	12273.1	2412.47	42127.3	13981.9	25101.8	0.49567	-0.187106	4.12617	0.844224	0.702844	0.718006	0.0525663	0.45502	0.731249	-0.238468	5.11122	0.948169
Q6P5F7	Protein tweety homolog 3 OS=Mus musculus OX=10090 GN=Ttyh3 PE=1 SV=1	3102.91	101459	17483	5632.02	8486.41	11667.9	390.703	12197.9	12056.1	6451.53	5899.02	1094.18	4411.94	7415.98	37322.9	10094.7	7013.55	21053.7	3544.41	4411.94	6097.01	750.492	33837.1	20589	40681.7	8595.44	8214.9	4481.57	16383.6	12720.6	4684.46	18392.2	-2.24274	-0.874238	-0.365083	1.97314	0.355235	0.43092	0.762795	0.228234	-3.11637	-1.20753	-0.464886	2.2785
Q6PA06	Atlastin-2 OS=Mus musculus OX=10090 GN=Atl2 PE=1 SV=1	390.703	750.492	13556.7	2130.39	7484.66	5178.28	5824.43	1358.42	823.437	3745.76	5000.28	1653.39	5440.19	1400.33	7251.49	3584.04	2908.73	20915.4	5141.81	3439.29	6331.62	1516.04	1121.54	13668.4	4899.31	4931.11	2668.76	3466.48	4697.34	9136.06	4970.91	5435.31	0.0093347	0.377299	0.959729	0.128853	0.994814	0.690381	0.509833	0.917335	0.0479196	0.557514	1.17993	0.105164
Q6PB66	Leucine-rich PPR motif-containing protein, mitochondrial OS=Mus musculus OX=10090 GN=Lrpprc PE=1 SV=2	358634	216368	229283	250066	246659	266765	148372	190332	161907	169740	156371	172703	69665.4	102999	96655.2	163290	160736	252608	92034.4	126735	102999	73095.9	114978	96655.2	268095	254497	166870	166271	89773.2	192211	107256	94909.6	-0.0750998	-0.00518954	1.09834	-0.176434	0.78152	0.966342	0.0325168	0.479993	-0.0707159	0.0180888	1.35202	-0.254592
Q6PD26	GPI transamidase component PIG-S OS=Mus musculus OX=10090 GN=Pigs PE=1 SV=3	1920.59	1920.59	2592.05	3886.79	1252.37	1994.37	3532.56	3656.28	1061.34	695.997	1033.62	3726.95	2521.92	5319.16	2592.05	8964.44	9790.41	3858.37	10703.9	14586.2	8930.2	3997.21	5899.02	1731.22	2144.41	2377.84	2750.06	1818.85	3477.71	7537.74	11406.8	3875.81	0.149072	-0.596432	1.116	-1.55732	0.78893	0.506668	0.121509	0.0216354	0.244259	-0.815742	1.37394	-1.88185
Q6PDS3	NAD(+) hydrolase SARM1 OS=Mus musculus OX=10090 GN=Sarm1 PE=1 SV=1	1870.52	1807.11	5955.09	4444.88	1968.17	1686.66	2934.69	24811	21394.8	2093.64	15963.2	7375.01	7533.19	2547.88	16330.6	11331.3	9159.77	15841.5	4891.53	9267.6	913.468	2186.04	6386.48	5352.19	3210.91	2699.9	16380.2	8477.3	8803.88	12110.9	5024.2	4641.57	-0.250073	-0.950273	0.460091	-0.114281	0.769315	0.374062	0.501738	0.895058	-0.316563	-1.31476	0.559607	-0.18135
Q6PE15	Palmitoyl-protein thioesterase ABHD10, mitochondrial OS=Mus musculus OX=10090 GN=Abhd10 PE=1 SV=1	87402.3	123724	72452.4	112435	101459	121281	58980.4	50606.5	73095.9	65965.9	79404.9	54887.3	155601	99313.4	92671.8	78036.7	99313.4	107129	61156.6	67115.4	64146.6	54696.7	47651.3	46892.4	94526.2	111725	60894.3	66752.7	115862	94826.4	64139.5	49746.8	0.241165	0.13252	-0.289048	-0.36661	0.350013	0.576932	0.388674	0.00888779	0.373654	0.212301	-0.370484	-0.478699
Q6PHN9	Ras-related protein Rab-35 OS=Mus musculus OX=10090 GN=Rab35 PE=1 SV=1	12085.8	9845.28	13975.2	17221	15050	11930.3	20080	22466.7	14696.9	15426.4	15805.1	1552.65	9159.77	1193.09	7902.44	4829.81	8193.59	10584.3	10256.3	2011.2	9581.71	10425.4	4928.76	4687.94	11968.8	14733.8	19081.2	10928	6085.1	7869.24	7283.06	6680.71	0.299854	-0.804115	0.370944	-0.124543	0.228165	0.19346	0.582034	0.861556	0.456117	-1.10864	0.448927	-0.193443
Q6PHZ2	Calcium/calmodulin-dependent protein kinase type II subunit delta OS=Mus musculus OX=10090 GN=Camk2d PE=1 SV=1	6508.1	10801.6	3886.79	7935.12	7375.01	5497.32	11023	3512.95	15050	15152.7	15346.7	12420.3	8420.24	1771.79	2908.73	5801.24	2197.34	11408.5	9326.27	19397.3	2658.36	2803.42	5565.71	3230.48	7065.49	6935.82	9861.99	14306.5	4366.92	6469.02	10460.6	3866.54	-0.0267245	0.536726	0.566932	-1.43586	0.954716	0.274166	0.567241	0.252874	-0.00274567	0.782353	0.692255	-1.73872
Q6PIC6	Sodium/potassium-transporting ATPase subunit alpha-3 OS=Mus musculus OX=10090 GN=Atp1a3 PE=1 SV=1	81081.1	68261.1	44643.6	89154.3	81081.1	53766.6	96655.2	63565.5	90736.5	194266	135173	81555.3	86979.1	82063.4	82458	68028.1	82458	71404.4	131793	180147	90065.6	132960	190332	111795	64662	74667.3	83652.4	136998	83833.5	73963.5	134002	145029	0.20756	0.711679	-0.180714	0.11409	0.544241	0.192842	0.100228	0.768723	0.326438	1.02909	-0.235982	0.0877662
Q6PIE5	Sodium/potassium-transporting ATPase subunit alpha-2 OS=Mus musculus OX=10090 GN=Atp1a2 PE=1 SV=1	577.556	3874.96	4248.81	709.909	6553.41	5226.42	695.997	842.096	8162.68	3151.69	2658.36	1086.21	15304	3311.21	2093.64	3656.28	1272.86	2290	1466.17	12506.8	5702.94	6406.2	17455.3	8900.63	2900.44	4163.25	3233.59	2298.75	6902.95	2406.38	6558.64	10920.7	0.521435	-0.492288	-1.52035	0.735599	0.58324	0.731723	0.351859	0.400444	0.767451	-0.668868	-1.8992	0.820163
Q6QD59	Vesicle transport protein SEC20 OS=Mus musculus OX=10090 GN=Bnip1 PE=1 SV=1	4841.15	4879.89	2803.42	5420.26	8930.2	4642.86	7074.81	7462.52	4538.77	1252.37	1771.79	11701.9	10614.3	8162.68	46741.8	5440.19	10867.6	1771.79	21779.8	2758.73	5319.16	13470.4	462.412	666.536	4174.82	6331.11	6358.7	4908.67	21839.6	6026.51	9952.56	4866.46	0.600744	-0.373399	-1.85755	-1.0322	0.220495	0.701609	0.282602	0.527035	0.878885	-0.501199	-2.31785	-1.26304
Q6R891	Neurabin-2 OS=Mus musculus OX=10090 GN=Ppp1r9b PE=1 SV=1	7401.58	6368.42	5242.57	5516.44	5440.19	6368.42	996.137	955.6	2233.04	4659.36	1750.6	4796.32	6018.53	1833.35	9499.05	14654.7	1771.79	11930.3	6281.15	2934.69	4519.73	36138.9	3794.02	1894.57	6337.52	5775.02	1394.92	3735.42	5783.64	9452.26	4578.53	13942.5	-0.134094	1.42108	0.708682	1.60653	0.461179	0.095698	0.460961	0.448414	-0.153606	2.02957	0.868245	1.84649
Q6RUT7	Protein CCSMST1 OS=Mus musculus OX=10090 GN=Ccsmst1 PE=1 SV=1	4879.89	6968.98	3693.87	12815.8	2658.36	6220.79	4729.26	8696.42	4642.86	2413.76	9513.23	6281.15	2536.95	737.951	4444.88	18107.6	4810.9	3839.88	33128.2	32784.4	24722.4	47754.3	4131.8	2413.76	5180.91	7231.64	6022.85	6069.38	2573.26	8919.44	30211.7	18099.9	0.481116	0.0111037	1.79336	-0.73912	0.547587	0.985752	0.250414	0.467099	0.710801	0.0410672	2.21492	-0.917671
Q6ZPJ3	(E3-independent) E2 ubiquitin-conjugating enzyme UBE2O OS=Mus musculus OX=10090 GN=Ube2o PE=1 SV=3	1412.43	5301.15	5824.43	20313.6	3794.02	10381.6	3811.79	23486	6895.87	842.096	1941.69	2790.1	179091	64344.1	114021	54696.7	102999	2465.21	15013.9	123724	158551	5942.38	98759.3	18001.2	4179.34	11496.4	11397.9	1857.96	119152	53386.9	99096.3	40901	1.45984	-2.61697	-1.15824	-1.2767	0.217108	0.194935	0.210317	0.326806	2.08596	-3.66531	-1.44963	-1.55116
Q6ZQ38	Cullin-associated NEDD8-dissociated protein 1 OS=Mus musculus OX=10090 GN=Cand1 PE=1 SV=2	17517	58757	35514.1	18828.9	23614.6	34644.6	51950	51439.7	39480.2	19650	48741.8	40065.7	15879.8	23308.7	11239.7	23692.9	24066.3	51950	11385.8	52149.1	37719.1	9066.01	44229.7	53766.6	37262.7	25696	47623.3	36152.5	16809.4	33236.4	33751.3	35687.4	-0.536187	-0.397572	0.983499	0.0804718	0.418037	0.295392	0.175646	0.919911	-0.718571	-0.53529	1.20944	0.0481501
Q6ZWQ0	Nesprin-2 OS=Mus musculus OX=10090 GN=Syne2 PE=1 SV=2	1833.35	925.371	2961.62	1833.35	347.167	8063.2	2733.02	2186.04	1477.32	347.167	2413.76	429.701	6756.15	1204.05	7874.75	10908	3656.28	4746.17	4144.11	767.508	7782.77	2413.76	8629.52	2249.29	1906.78	3414.57	2132.13	1063.54	5278.32	6436.81	4231.46	4430.86	0.840567	-1.00342	0.286268	0.0664296	0.569428	0.236048	0.724052	0.948794	1.21585	-1.38971	0.343798	0.0316025
Q6ZWR6	Nesprin-1 OS=Mus musculus OX=10090 GN=Syne1 PE=1 SV=2	26794.8	43846.2	9705.36	47104.8	12085.8	34913	15152.7	9790.41	4189.83	31840.1	34107.2	21851	996.137	17221	5420.26	30518.9	25125.8	9295.43	5125.58	10829.1	23430.8	5440.19	9927.33	11479.3	26782.1	31367.9	9710.98	29266.1	7879.13	21646.7	13128.5	8948.96	0.228017	1.59154	1.45804	-0.552911	0.763383	0.0164577	0.1604	0.504269	0.355181	2.26996	1.79861	-0.698239
Q6ZWV7	60S ribosomal protein L35 OS=Mus musculus OX=10090 GN=Rpl35 PE=1 SV=1	23786.9	28285.8	23988.8	15194.9	6037.18	59587.5	30104.8	17869.4	4659.36	8900.63	5352.19	8162.68	37322.9	8420.24	8257.02	39934.2	18765.6	9770.18	10067.2	12852.6	56043.5	24443.2	17085.6	24443.2	25353.8	26939.9	17544.5	7471.83	18000.1	22823.3	26321.1	21990.7	0.0875402	-1.23149	0.342507	-0.25933	0.928483	0.246497	0.732621	0.788297	0.157803	-1.71136	0.413622	-0.352278
Q71RI9	Kynurenine--oxoglutarate transaminase 3 OS=Mus musculus OX=10090 GN=Kyat3 PE=1 SV=1	60918.9	47104.8	59211.3	45956.6	48512.3	50305.8	33614.9	43522.7	26794.8	42271.5	23227.3	43377	63565.5	98759.3	78226	97595.1	105356	82458	70588	62442.1	39839.9	43124.4	62212.8	60410.8	55745	48258.2	34644.1	36291.9	80183.6	95136.5	57623.4	55249.3	-0.208066	0.0670369	0.246692	-0.0606964	0.173552	0.849568	0.28831	0.840086	-0.257542	0.11995	0.294663	-0.118205
Q76MZ3	Serine/threonine-protein phosphatase 2A 65 kDa regulatory subunit A alpha isoform OS=Mus musculus OX=10090 GN=Ppp2r1a PE=1 SV=3	22948.4	24066.3	24722.4	49384.6	24997.3	9790.41	81845.5	80628.4	78226	92034.4	82063.4	49578.8	10733.6	26267.3	30402.6	30258.4	37719.1	11455.4	65112.2	15674.5	48243.1	4055.36	47352.1	52620.8	23912.4	28057.4	80233.3	74558.9	22467.8	26477.6	43009.9	34676.1	0.230625	-0.105821	0.236914	-0.310728	0.737686	0.68187	0.704618	0.713635	0.358845	-0.123832	0.282522	-0.412846
Q78IK2	ATP synthase membrane subunit K, mitochondrial OS=Mus musculus OX=10090 GN=Atp5mk PE=1 SV=1	701141	820877	918483	679748	753258	820877	538189	511775	560957	364832	413242	527504	1.19453e+06	951451	1.06258e+06	1.0356e+06	1.06258e+06	967563	1.06258e+06	1.06258e+06	1.12653e+06	896154	837075	967563	813500	751294	536973	435192	1.06952e+06	1.02191e+06	1.0839e+06	900264	-0.114765	-0.303197	-0.0656914	-0.26781	0.452968	0.11292	0.5637	0.0132846	-0.126448	-0.402192	-0.0931762	-0.362271
Q78IK4	MICOS complex subunit Mic27 OS=Mus musculus OX=10090 GN=Apool PE=1 SV=1	13489.5	19902.7	22207.3	23839.6	26855	23358.4	9927.33	12921.4	13221.5	14806	6918.36	15346.7	24882.5	53766.6	55437.3	23839.6	17701.3	47352.1	38773.9	29869.8	43231.2	38280.6	9741.69	63056.5	18533.2	24684.3	12023.4	12357	44695.5	29631	37291.6	37026.3	0.413485	0.0394841	-0.593021	-0.0103012	0.0952919	0.914539	0.324368	0.987483	0.615776	0.0810921	-0.74788	-0.0588184
Q78J03	Methionine-R-sulfoxide reductase B2, mitochondrial OS=Mus musculus OX=10090 GN=Msrb2 PE=1 SV=1	56473.6	66580.9	71404.4	52620.8	57185.7	56043.5	41910.7	6018.53	43996.1	26081.7	30950.1	36233.3	74824	79611.2	71621.5	66580.9	63438.2	41037.6	61753.4	18001.2	56221.4	51891.3	31546.5	48020.6	64819.6	55283.4	30641.8	31088.4	75352.2	57018.9	45325.3	43819.5	-0.229585	0.0208749	-0.402211	-0.0487464	0.107293	0.973571	0.0936637	0.925375	-0.287776	0.0548476	-0.510981	-0.104123
Q791T5	Mitochondrial carrier homolog 1 OS=Mus musculus OX=10090 GN=Mtch1 PE=1 SV=1	85326.8	13145.1	59864.3	105936	79135.7	71801.8	81555.3	99313.4	139717	82063.4	54251.1	109023	55624.3	145065	93548.7	100580	27035.2	82979.2	43124.4	71621.5	31757.8	196791	5860.61	47651.3	52778.8	85624.5	106862	81779	98079.4	70198.2	48834.6	83434.4	0.698067	-0.385947	-0.482516	0.77274	0.235479	0.343575	0.459568	0.589979	1.01563	-0.518894	-0.610684	0.86393
Q791V5	Mitochondrial carrier homolog 2 OS=Mus musculus OX=10090 GN=Mtch2 PE=1 SV=1	42271.5	44381	42271.5	56790.9	45956.6	51950	38582.8	31191.4	34269.4	42738.2	38097.3	49494.7	25857.5	150141	150141	143481	10226.6	117578	78843.1	13434.7	84671.2	95814.8	63217.5	84362.4	42974.7	51565.9	34681.2	43443.4	108713	90428.6	58983	81131.5	0.262929	0.324982	-0.265672	0.459963	0.0555045	0.0903696	0.768871	0.421459	0.404235	0.483731	-0.341462	0.495349
Q7M6Y3	Phosphatidylinositol-binding clathrin assembly protein OS=Mus musculus OX=10090 GN=Picalm PE=1 SV=1	1968.17	6652.2	2307.59	7874.75	8359.14	3453.92	1731.22	3211.98	2673.29	1071.65	10584.3	12852.6	4864.6	15388.7	2981.21	1466.17	19289.8	3170.55	3194.55	4659.36	5106.27	4208.23	4480.73	17649.1	3642.65	6562.6	2538.83	8169.54	7744.83	7975.52	4320.06	8779.35	0.849278	1.68609	0.0423463	1.02306	0.24967	0.19627	0.974808	0.375217	1.22809	2.4033	0.0409578	1.15892
Q7TMB8	Cytoplasmic FMR1-interacting protein 1 OS=Mus musculus OX=10090 GN=Cyfip1 PE=1 SV=1	2981.21	13931.3	1653.39	1968.17	8010.7	1304.99	1094.18	3465.91	5879.06	267.082	390.703	2025.6	8994.07	2105.82	13379.9	9613.13	7714.82	2682.84	6786.74	535.474	10517.3	10032.6	13758.8	695.997	6188.63	3761.29	3479.72	894.46	8159.94	6670.26	5946.5	8162.47	-0.718392	-1.95988	-0.290815	0.456964	0.613405	0.158394	0.720446	0.671783	-0.97458	-2.73862	-0.372678	0.491815
Q7TMF3	NADH dehydrogenase [ubiquinone] 1 alpha subcomplex subunit 12 OS=Mus musculus OX=10090 GN=Ndufa12 PE=1 SV=2	820877	701141	1.06258e+06	728314	728314	718656	382362	456869	679748	371516	460654	485831	289638	432952	456869	388703	283667	743221	216368	413242	247814	238587	456869	195382	861534	725095	506326	439334	393153	471864	292475	296946	-0.248737	-0.20475	0.263279	0.0218871	0.26881	0.523032	0.624161	0.966938	-0.314687	-0.263352	0.315256	-0.0208872
Q7TMK9	Heterogeneous nuclear ribonucleoprotein Q OS=Mus musculus OX=10090 GN=Syncrip PE=1 SV=2	63565.5	79404.9	55624.3	4411.94	57735.3	66300.5	40339.5	11199	39043.1	30950.1	34809.7	46287.9	940.803	66804.3	9203.17	44555	41633.6	53176.2	41741.4	36421.2	8510.25	64146.6	18880	18828.9	66198.2	42815.9	30193.9	37349.2	25649.4	46454.9	28890.9	33951.8	-0.628645	0.306823	0.856904	0.232873	0.319416	0.535275	0.377957	0.795602	-0.848481	0.458121	1.05227	0.227742
Q7TMM9	Tubulin beta-2A chain OS=Mus musculus OX=10090 GN=Tubb2a PE=1 SV=1	133982	160736	136015	210026	136015	110653	274937	309650	315261	296090	285606	371516	283667	154782	181465	186238	315261	136570	480211	410409	392967	753258	474617	582986	143578	152231	299949	317737	206638	212690	427862	603620	0.0844306	0.083115	0.0416427	0.496495	0.794142	0.583361	0.93153	0.108584	0.153434	0.142625	0.0400842	0.538399
Q7TPV4	Myb-binding protein 1A OS=Mus musculus OX=10090 GN=Mybbp1a PE=1 SV=2	3400.75	1324.95	1316.33	2151.95	7782.77	2604.68	767.508	2141.68	3482.03	1920.59	1252.37	2996.78	1846.24	10462.1	15388.7	1677.54	685.147	26528.7	2269.65	1870.52	16522.3	1870.52	1771.79	25052.5	2014.01	4179.8	2130.41	2056.58	9232.35	9630.47	6887.49	9564.93	1.05336	-0.0508812	0.0609085	0.473776	0.325636	0.940793	0.968024	0.783699	1.51484	-0.0463503	0.0640036	0.511626
Q7TPW1	Nexilin OS=Mus musculus OX=10090 GN=Nexn PE=1 SV=3	23159.5	81845.5	8312.98	45206	15610	14586.2	36138.9	21193.1	16852.5	10801.6	42642.8	9425.08	41741.4	1941.69	28839.7	16330.6	23988.8	12420.3	6878.86	1594.77	10685	3374.58	7902.44	11147	37772.7	25134.1	24728.2	20956.5	24174.2	17579.9	6386.2	7474.66	-0.587699	-0.238757	-0.459545	0.22705	0.634391	0.77482	0.617696	0.769311	-0.790949	-0.311312	-0.582164	0.220881
Q7TQ95	Endoplasmic reticulum junction formation protein lunapark OS=Mus musculus OX=10090 GN=Lnpk PE=1 SV=1	5063.65	9135.44	6080.71	2486.33	685.147	6786.74	7991.42	15674.5	4687.94	5081.49	6199.33	3532.56	8510.25	12921.4	8661.7	20223.5	12115.2	11173.3	9461.55	10955.1	5899.02	18477.8	7222.49	7842.21	6759.94	3319.41	9451.27	4937.79	10031.1	14504	8771.88	11180.8	-1.02608	-0.936642	0.531967	0.350068	0.190415	0.248554	0.236654	0.574784	-1.40691	-1.29554	0.648845	0.365847
Q7TQD2	Tubulin polymerization-promoting protein OS=Mus musculus OX=10090 GN=Tppp PE=1 SV=1	63956.4	143481	85326.8	95814.8	103420	113152	161907	157926	163290	180147	169740	198046	164559	60703.6	112435	54021.1	112435	89154.3	277103	210905	261477	285606	194266	184124	97588.2	104129	161041	182644	112566	85203.3	249828	221332	0.0935941	0.18161	-0.401784	-0.174725	0.800996	0.0622828	0.471552	0.494514	0.166309	0.281533	-0.510452	-0.252579
Q7TQF7	Amphiphysin OS=Mus musculus OX=10090 GN=Amph PE=1 SV=1	27543	32441.9	15528.8	33837.1	32441.9	31970.7	66804.3	45458.2	56790.9	81845.5	78036.7	69084.4	69427.1	9382.82	18572.8	41037.6	85326.8	19140.8	19397.3	47651.3	45554.3	51204.1	62807.1	62807.1	25171.2	32749.9	56351.1	76322.2	32460.9	48501.7	37534.3	58939.5	0.379715	0.437658	0.579332	0.651026	0.208222	0.0508044	0.584077	0.0961225	0.568327	0.642638	0.707651	0.7205
Q7TSJ2	Microtubule-associated protein 6 OS=Mus musculus OX=10090 GN=Map6 PE=1 SV=2	9461.55	19811.5	10320.6	26464.5	17517	12579.9	25631.4	23430.8	19811.5	27947.4	32441.9	38470.9	29949	32626.1	24811	31030.1	46287.9	24199	3613.56	44973.2	45827.1	69084.4	46892.4	50449.8	13197.9	18853.8	22957.9	32953.4	29128.7	33839	31471.3	55475.5	0.514551	0.521437	0.216246	0.817816	0.341554	0.0457013	0.533453	0.197264	0.757779	0.760792	0.256862	0.917049
Q7TSQ8	Pyruvate dehydrogenase phosphatase regulatory subunit, mitochondrial OS=Mus musculus OX=10090 GN=Pdpr PE=1 SV=1	96978.5	132960	66804.3	87977.8	69979	75977.1	37980.3	49578.8	59211.3	54696.7	52325.7	79404.9	75320.2	130265	139017	141150	109944	116244	77692	114978	88808.7	107129	78456.6	38097.3	98914.4	77977.9	48923.4	62142.4	114868	122446	93826.1	74561	-0.343114	0.345053	0.0921734	-0.331568	0.350839	0.280909	0.748863	0.447005	-0.447292	0.512037	0.102821	-0.437405
Q80TB8	Synaptic vesicle membrane protein VAT-1 homolog-like OS=Mus musculus OX=10090 GN=Vat1l PE=1 SV=2	34214	93948.5	61156.6	50449.8	53582.8	68028.1	115554	114021	109479	104683	104115	113594	36812.3	20589	12852.6	6739.44	32441.9	13066	75320.2	69427.1	53582.8	70313.6	69665.4	57393.4	63106.4	57353.6	113018	107464	23418	17415.8	66110	65790.8	-0.137902	-0.0727014	-0.427223	-0.00698339	0.76651	0.194794	0.597146	0.969047	-0.158957	-0.0771234	-0.542034	-0.0549087
Q80TJ1	Calcium-dependent secretion activator 1 OS=Mus musculus OX=10090 GN=Cadps PE=1 SV=3	32297.6	42921.1	45956.6	40065.7	54021.1	42738.2	84362.4	96655.2	104683	93948.5	92034.4	97595.1	47858.2	38582.8	42139.1	24066.3	25273.2	22681.6	76917	89583.8	93090.8	80890	47523	80890	40391.8	45608.3	95233.5	94526	42860	24007	86530.5	69767.7	0.175235	-0.0107585	-0.836176	-0.310651	0.430331	0.913672	0.00254686	0.24008	0.28102	0.0102348	-1.04977	-0.412755
Q80TZ3	Putative tyrosine-protein phosphatase auxilin OS=Mus musculus OX=10090 GN=Dnajc6 PE=1 SV=2	30730.4	47352.1	47754.3	39148.2	20915.4	37561.9	89583.8	81845.5	82979.2	82458	86979.1	100130	21193.1	25052.5	37719.1	10955.1	14654.7	55256.7	89583.8	98759.3	50128.4	74232	61446.7	76917	41945.6	32541.8	84802.8	89855.7	27988.2	26955.5	79490.5	70865.3	-0.366223	0.0834975	-0.0542413	-0.165704	0.309746	0.434542	0.948561	0.611162	-0.479762	0.143164	-0.0789603	-0.241947
Q80U23	Syntaphilin OS=Mus musculus OX=10090 GN=Snph PE=1 SV=3	14857.8	10867.6	15346.7	22948.4	15013.9	13221.5	16686.6	6368.42	11001.1	8784.34	9102.78	12383.9	14767.4	30104.8	17701.3	28576.7	22207.3	31840.1	1846.24	19941.5	19763.8	18572.8	4913.22	14767.4	13690.7	17061.3	11352	10090.4	20857.8	27541.4	13850.5	12751.1	0.317533	-0.169974	0.40101	-0.119315	0.36589	0.713319	0.290047	0.886845	0.480956	-0.214307	0.486256	-0.187282
Q80U40	RIMS-binding protein 2 OS=Mus musculus OX=10090 GN=Rimbp2 PE=1 SV=3	7902.44	7269.6	26267.3	5106.27	8193.59	13931.3	3705.38	11173.3	11826.4	3036.19	13489.5	56043.5	21956.9	189311	199866	12056.1	254299	18391.7	7958.96	3745.76	18149.8	21591.6	7765.64	19289.8	13813.1	9077.05	8901.69	24189.8	137045	94915.6	9951.5	16215.7	-0.605744	1.44225	-0.529928	0.704404	0.521289	0.404479	0.690478	0.358806	-0.816303	2.05941	-0.669548	0.783402
Q80U63	Mitofusin-2 OS=Mus musculus OX=10090 GN=Mfn2 PE=1 SV=3	36589.3	30018.3	52620.8	32297.6	52620.8	21193.1	61753.4	38582.8	46892.4	52489.5	52149.1	18246.2	8038.21	35407.8	47858.2	39568.7	25444.7	11023	25924.2	23839.6	44792.3	16522.3	20633.4	23430.8	39742.8	35370.5	49076.2	40961.6	30434.7	25345.5	31518.7	20195.5	-0.168147	-0.260753	-0.26399	-0.642175	0.720602	0.572706	0.74094	0.179063	-0.201453	-0.342333	-0.339373	-0.803429
Q80UG5	Septin-9 OS=Mus musculus OX=10090 GN=Septin9 PE=1 SV=1	47523	50305.8	41633.6	37031.4	26117.9	32297.6	82700.1	68569.4	63056.5	63565.5	51758.6	61611.7	78226	27838.4	10256.3	28745.9	22340.8	28636.5	58577.1	19289.8	20170.9	86240.4	18653.4	50305.8	46487.5	31815.6	71442	58978.6	38773.6	26574.4	32679.3	51733.2	-0.547107	-0.276581	-0.545037	0.662713	0.0225581	0.14504	0.58344	0.461703	-0.733914	-0.364656	-0.688306	0.734273
Q80UP8	Sodium-dependent phosphate transporter 2 OS=Mus musculus OX=10090 GN=Slc20a2 PE=1 SV=2	1134.31	577.556	2216.48	1167.46	666.536	1489.62	1434.27	535.474	2130.39	1798.76	267.082	3194.55	900.479	1061.34	750.492	267.082	1870.52	2233.04	1731.22	1061.34	1051.61	1086.21	888.636	767.508	1309.45	1107.87	1366.71	1753.46	904.102	1456.88	1281.39	914.117	-0.241166	0.3595	0.688325	-0.487256	0.726656	0.708565	0.416549	0.20575	-0.30405	0.532411	0.84297	-0.62087
Q80VL1	Tudor and KH domain-containing protein OS=Mus musculus OX=10090 GN=Tdrkh PE=1 SV=1	14160.5	16369.4	7145.96	9243.68	10801.6	9461.55	7824.68	12761	11723.9	5801.24	2430.36	6878.86	9613.13	4248.81	15879.8	16194.8	913.468	1061.34	8145.85	1856.58	5677.94	2233.04	13931.3	9066.01	12558.6	9835.61	10769.9	5036.82	9913.9	6056.53	5226.79	8410.11	-0.352594	-1.09641	-0.710962	0.686199	0.389342	0.0465083	0.560407	0.45531	-0.460611	-1.52087	-0.89431	0.76195
Q80W54	CAAX prenyl protease 1 homolog OS=Mus musculus OX=10090 GN=Zmpste24 PE=1 SV=2	21715.4	2733.02	19941.5	10867.6	13851.2	2803.42	6406.2	1833.35	4729.26	9821.16	10226.6	10462.1	1542.69	11588.4	462.412	750.492	3102.91	1316.33	10554.3	8486.41	859.424	878.765	1229.38	4503.14	14796.6	9174.06	4322.93	10170	4531.18	1723.24	6633.37	2203.76	-0.689638	1.23423	-1.39476	-1.58978	0.460546	0.0122972	0.480412	0.234333	-0.934178	1.76605	-1.74328	-1.9201
Q80XN0	D-beta-hydroxybutyrate dehydrogenase, mitochondrial OS=Mus musculus OX=10090 GN=Bdh1 PE=1 SV=2	371516	693448	728314	527504	533281	401919	163290	198046	177315	344638	355422	306988	355422	560957	511775	671201	470065	397956	199866	246659	358634	93548.7	738054	336983	597760	487568	179551	335683	476051	513074	268386	389528	-0.293962	0.90271	0.108051	0.537419	0.415339	0.000934855	0.736427	0.565635	-0.37823	1.2985	0.122533	0.586624
Q80Y14	Glutaredoxin-related protein 5, mitochondrial OS=Mus musculus OX=10090 GN=Glrx5 PE=1 SV=2	170666	155601	170666	141150	143481	175122	75111.9	82063.4	105356	83578.6	68569.4	83578.6	243540	300676	245508	274937	264474	283667	175122	184124	177315	168024	169740	187704	165644	153251	87510.6	78575.5	263241	274359	178853	175156	-0.112191	-0.155377	0.0596817	-0.0301356	0.36192	0.439707	0.599613	0.618137	-0.122831	-0.193721	0.0624805	-0.0821917
Q80YD1	ATP-dependent RNA helicase SUPV3L1, mitochondrial OS=Mus musculus OX=10090 GN=Supv3l1 PE=1 SV=1	43692.5	11858.3	49162.4	56221.4	38220.1	17245.8	22544.7	17517	9770.18	39401.5	12526.1	42271.5	9513.23	82700.1	87689.8	53041.3	51950	76229.3	15194.9	45075.1	16330.6	7902.44	32708.9	37031.4	34904.4	37229.1	16610.6	31399.7	59967.7	60406.9	25533.5	25880.9	0.0930217	0.918644	0.0105265	0.0194934	0.892768	0.219784	0.987562	0.980473	0.165505	1.32097	0.00145194	-0.023708
Q80Z38	SH3 and multiple ankyrin repeat domains protein 2 OS=Mus musculus OX=10090 GN=Shank2 PE=1 SV=2	4708.21	5745.14	5539.55	1204.05	6245.31	1391.29	17964	4503.14	20448.7	1881.41	12852.6	17245.8	3512.95	23081.4	4144.11	2037.08	6652.2	2934.69	13107.1	18213.2	19851.5	14094.7	2712.3	28218.4	5330.97	2946.88	14305.3	10659.9	10246.1	3874.65	17057.3	15008.5	-0.855208	-0.424349	-1.40294	-0.184612	0.228936	0.617251	0.387318	0.802121	-1.16681	-0.573053	-1.75343	-0.264229
Q80ZJ1	Ras-related protein Rap-2a OS=Mus musculus OX=10090 GN=Rap2a PE=1 SV=2	19716.3	26528.7	5459.53	18213.2	22728.2	20113.6	15013.9	4746.17	14767.4	24199	25857.5	17826	14857.8	16611.1	13107.1	4554.35	14241.3	10462.1	7902.44	8784.34	8010.7	13811.3	40663.5	14332	17234.8	20351.7	11509.1	22627.5	14858.6	9752.6	8232.49	22935.6	0.239819	0.975297	-0.607443	1.47819	0.648944	0.0562173	0.1634	0.172717	0.371764	1.40087	-0.765787	1.69524
Q80ZS3	28S ribosomal protein S26, mitochondrial OS=Mus musculus OX=10090 GN=Mrps26 PE=1 SV=1	10955.1	12156.7	30866.2	18246.2	11965.1	26267.3	18213.2	2336.5	7765.64	11001.1	14470.5	13975.2	30308.3	25744.8	35734.6	147627	3972.73	114021	23561.9	12197.9	15571	42388	37980.3	18940.8	17992.7	18826.2	9438.46	13148.9	30595.9	88540.3	17110.2	33103	0.0653361	0.478319	1.533	0.952105	0.918589	0.481223	0.253472	0.114398	0.126605	0.699983	1.89167	1.0753
Q810S1	Calcium uniporter regulatory subunit MCUb, mitochondrial OS=Mus musculus OX=10090 GN=Mcub PE=1 SV=1	2658.36	2908.73	8629.52	9705.36	6302.92	6995.77	5565.71	5440.19	2855.73	4088.97	1930.39	955.6	9927.33	5801.24	503.911	6968.98	5021.85	23004	2878.86	3230.48	6265.86	1336.59	7439.16	1017.89	4732.2	7668.02	4620.54	2324.99	5410.83	11664.9	4125.07	3264.55	0.696342	-0.99084	1.10826	-0.337533	0.254601	0.147239	0.378159	0.732752	1.01321	-1.37198	1.36434	-0.444434
Q810U4	Neuronal cell adhesion molecule OS=Mus musculus OX=10090 GN=Nrcam PE=1 SV=2	10425.4	4672.9	2497.99	8162.68	12383.9	4282.64	14094.7	5702.94	10829.1	4519.73	5395.37	5270.63	12921.4	8145.85	5993.05	4391.34	10768	9540.27	5925.35	3601.24	12420.3	22544.7	15528.8	19716.3	5865.44	8276.42	10208.9	5061.91	9020.1	8233.19	7315.62	19263.3	0.496769	-1.01208	-0.131692	1.3968	0.508702	0.104312	0.794722	0.0231011	0.732794	-1.40193	-0.175118	1.59933
Q811D0	Disks large homolog 1 OS=Mus musculus OX=10090 GN=Dlg1 PE=1 SV=1	77692	50813.9	95014.1	78843.1	84362.4	73761.2	75977.1	72452.4	82700.1	56473.6	79611.2	96655.2	43846.2	13417.5	18765.6	5352.19	18335.7	43522.7	61611.7	45691.7	59864.3	91083.1	9066.01	12639.1	74506.7	78988.9	77043.2	77580	25343.1	22403.5	55722.6	37596.1	0.0842803	0.0100173	-0.177867	-0.56768	0.751586	0.966535	0.850383	0.542094	0.153223	0.039535	-0.232448	-0.715643
Q811U4	Mitofusin-1 OS=Mus musculus OX=10090 GN=Mfn1 PE=1 SV=3	2216.48	9362.41	5301.15	2404.36	2278.19	2093.64	1542.69	10517.3	3635.69	3997.21	2497.99	1145.95	3139.52	4468.2	2083.31	2868.81	9135.44	11800.1	18001.2	10908	30308.3	1489.62	25795.6	23692.9	5626.68	2258.73	5231.89	2547.05	3230.35	7934.78	19739.2	16992.7	-1.31677	-1.0385	1.2965	-0.216144	0.179263	0.396974	0.16061	0.789473	-1.81534	-1.4392	1.59805	-0.301387
Q8BFP9	[Pyruvate dehydrogenase (acetyl-transferring)] kinase isozyme 1, mitochondrial OS=Mus musculus OX=10090 GN=Pdk1 PE=1 SV=2	161907	100130	150947	139717	138492	166000	85326.8	100580	104115	90065.6	85326.8	54251.1	140330	201162	246659	201162	208998	225314	101459	132960	138492	70871.6	118930	82700.1	137661	148070	96673.8	76547.8	196050	211825	124304	90833.9	0.105152	-0.336764	0.111647	-0.452566	0.646749	0.186126	0.643968	0.144586	0.182549	-0.449531	0.126998	-0.579991
Q8BFR5	Elongation factor Tu, mitochondrial OS=Mus musculus OX=10090 GN=Tufm PE=1 SV=1	1.19453e+06	879312	1.08792e+06	1.0356e+06	990159	1.17757e+06	849302	905720	849302	905720	905720	711829	1.30591e+06	1.36762e+06	1.21559e+06	1.40115e+06	1.33873e+06	1.25865e+06	951451	1.50371e+06	1.46063e+06	1.11068e+06	1.08792e+06	1.21559e+06	1.05392e+06	1.06778e+06	868108	841090	1.29637e+06	1.33285e+06	1.30526e+06	1.13806e+06	0.0188447	-0.0456153	0.0400279	-0.197761	0.904471	0.708645	0.578599	0.409421	0.0612818	-0.0389238	0.0380793	-0.279725
Q8BFY9	Transportin-1 OS=Mus musculus OX=10090 GN=Tnpo1 PE=1 SV=2	6386.48	8063.2	9961.92	10908	3532.56	666.536	4672.9	5301.15	5205.03	5301.15	4282.64	3295.02	21495.9	5335.8	10643.1	5477.86	20080	5242.57	9243.68	11385.8	7548.71	968.367	6895.87	3494.15	8137.2	5035.69	5059.7	4292.93	12491.6	10266.8	9392.75	3786.13	-0.692341	-0.237086	-0.282969	-1.31082	0.390069	0.277965	0.761067	0.0518147	-0.937977	-0.308956	-0.362936	-1.59138
Q8BFZ3	Beta-actin-like protein 2 OS=Mus musculus OX=10090 GN=Actbl2 PE=1 SV=1	58229.8	103757	136570	410409	326722	77692	241011	397956	319832	101160	546026	762849	180147	56625.5	107543	51758.6	90390.2	184894	246659	218882	258305	738054	192896	432952	99518.7	271608	319600	470012	114772	109014	241282	454634	1.44848	0.55643	-0.0742532	0.913987	0.168376	0.493764	0.919283	0.248703	2.07001	0.810142	-0.103806	1.03038
Q8BG05	Heterogeneous nuclear ribonucleoprotein A3 OS=Mus musculus OX=10090 GN=Hnrnpa3 PE=1 SV=1	982.825	25543.6	11408.5	36589.3	811.13	43377	39401.5	16281.3	2747.39	1094.18	3130.14	9159.77	7054.04	22847.4	3544.41	12639.1	1400.33	2689.94	17001.4	29549.2	13641.5	30308.3	1956.22	29068.3	12645	26925.8	19476.7	4461.36	11148.6	5576.47	20064	20444.3	1.09043	-2.1262	-0.999443	0.0270863	0.394967	0.242964	0.465675	0.972693	1.56692	-2.97317	-1.25247	-0.0147604
Q8BG51	Mitochondrial Rho GTPase 1 OS=Mus musculus OX=10090 GN=Rhot1 PE=1 SV=1	56043.5	5565.71	52325.7	58229.8	50305.8	64146.6	20383	29068.3	29949	47104.8	44792.3	48873	5972.82	49162.4	40511	10703.9	22681.6	5081.49	7189.57	13680.5	23614.6	10801.6	12009.5	11331.3	37978.3	57560.7	26466.8	46923.4	31882.1	12822.3	14828.2	11380.8	0.599909	0.826126	-1.31409	-0.381746	0.306762	0.00334178	0.250003	0.511415	0.877712	1.1905	-1.64312	-0.496535
Q8BGC4	Prostaglandin reductase-3 OS=Mus musculus OX=10090 GN=Zadh2 PE=1 SV=1	41495.8	126735	132960	114978	102999	128918	69665.4	27146	70313.6	25125.8	29949	27996.3	73761.2	98023.3	96285.5	85326.8	88808.7	96655.2	56043.5	77268.5	74232	81555.3	53409.3	65965.9	100397	115631	55708.3	27690.3	89356.7	90263.6	69181.3	66976.9	0.203815	-1.00851	0.0145686	-0.0467202	0.643039	0.122626	0.920184	0.843925	0.321176	-1.3969	0.00647046	-0.101735
Q8BGF9	Solute carrier family 25 member 44 OS=Mus musculus OX=10090 GN=Slc25a44 PE=1 SV=1	5319.16	10032.6	7737.98	5368.94	3102.91	5047.41	3400.75	13107.1	4619.73	2961.62	8312.98	13519.6	12761	24519.7	19526.8	15879.8	14857.8	19397.3	1324.95	7548.71	9183.19	7033.08	6018.53	7804.94	7696.57	4506.42	7042.53	8264.75	18935.8	16711.6	6018.95	6952.18	-0.772233	0.230876	-0.180268	0.207954	0.106052	0.790984	0.577607	0.722551	-1.05023	0.351013	-0.235428	0.198377
Q8BGH2	Sorting and assembly machinery component 50 homolog OS=Mus musculus OX=10090 GN=Samm50 PE=1 SV=1	206659	187704	184894	177315	199866	176114	113594	120354	112435	121281	98759.3	94487.6	53176.2	199866	222188	164559	96655.2	90736.5	126735	79611.2	102149	104115	57735.3	109479	193086	184432	115461	104843	158410	117317	102832	90443.1	-0.0661559	-0.139181	-0.433255	-0.185205	0.448671	0.287881	0.518145	0.592539	-0.0581492	-0.17088	-0.549524	-0.264928
Q8BGP6	Solute carrier family 25 member 40 OS=Mus musculus OX=10090 GN=Slc25a40 PE=1 SV=1	2682.84	6172.85	15266.4	5205.03	14806	63785.5	4208.23	11385.8	12452.4	7291.91	4026.82	13379.9	2673.29	24265.6	2249.29	9016.49	15610	6111.91	20448.7	7958.96	11556.4	20633.4	19716.3	34809.7	8040.69	27932.2	9348.83	8232.89	9729.4	10246.1	13321.4	25053.1	1.79654	-0.183387	0.0746558	0.911248	0.343349	0.781956	0.950318	0.12844	2.55905	-0.233223	0.0810715	1.02715
Q8BGT5	Alanine aminotransferase 2 OS=Mus musculus OX=10090 GN=Gpt2 PE=1 SV=1	9326.27	12717.1	2233.04	4947.85	2758.73	10801.6	3482.03	3774.39	2141.68	3311.21	4687.94	3066.35	15081.3	17379.2	21341	1252.37	25744.8	31638.6	13668.4	3905.2	12506.8	4131.8	14857.8	17569	8092.13	6169.39	3132.7	3688.5	17933.8	19545.3	10026.8	12186.2	-0.391392	0.235626	0.124134	0.281388	0.648826	0.478817	0.873293	0.695406	-0.515125	0.357711	0.142501	0.284913
Q8BGX2	Mitochondrial import inner membrane translocase subunit Tim29 OS=Mus musculus OX=10090 GN=Timm29 PE=1 SV=1	36703.3	39677.6	36812.3	39401.5	35013.6	41226.7	29949	26855	23081.4	27461.4	27035.2	28897.3	55841.6	80150.3	65112.2	76480.5	73761.2	92034.4	51204.1	3874.96	60149.4	53864.4	44120.4	38773.9	37731.1	38547.3	26628.4	27798	67034.7	80758.7	38409.5	45586.2	0.0308757	0.0620128	0.26871	0.247134	0.715422	0.601253	0.205476	0.71062	0.078186	0.112864	0.321998	0.244548
Q8BGY7	Protein FAM210A OS=Mus musculus OX=10090 GN=Fam210a PE=1 SV=1	2404.36	3066.35	1563.7	4144.11	3465.91	1261.75	3693.87	1532.94	3674.61	1272.86	4928.76	3049.74	15266.4	11667.9	8063.2	4982.67	1594.77	7765.64	1686.66	13869	2025.6	12383.9	9243.68	4538.77	2344.8	2957.25	2967.14	3083.79	11665.8	4781.03	5860.4	8722.13	0.334793	0.0556322	-1.2869	0.573682	0.563086	0.931558	0.0658636	0.568276	0.505208	0.103866	-1.60936	0.629357
Q8BGZ1	Hippocalcin-like protein 4 OS=Mus musculus OX=10090 GN=Hpcal4 PE=1 SV=3	1240.95	2803.42	6131.1	5677.94	2260.12	2186.04	12815.8	7355.04	6037.18	15229.9	12675.2	1920.59	1956.22	7643.85	4189.83	4782.3	2336.5	503.911	4261.61	6878.86	1930.39	5565.71	12156.7	9183.19	3391.83	3374.7	8735.99	9941.92	4596.63	2540.9	4356.95	8968.54	-0.00730211	0.186552	-0.855236	1.04155	0.993041	0.805138	0.376272	0.124963	0.0245439	0.288503	-1.07343	1.18071
Q8BH04	Phosphoenolpyruvate carboxykinase [GTP], mitochondrial OS=Mus musculus OX=10090 GN=Pck2 PE=1 SV=1	142288	108527	140330	126735	111041	139017	93090.8	97595.1	103420	66580.9	89154.3	76229.3	121281	135173	250066	177315	156371	229283	82063.4	77692	100130	121779	118205	113594	130382	125598	98035.4	77321.5	168840	187657	86628.4	117859	-0.0539298	-0.342434	0.152436	0.444153	0.742975	0.0449778	0.704709	0.0126562	-0.0409708	-0.457527	0.177639	0.476719
Q8BH55	Threonine synthase-like 1 OS=Mus musculus OX=10090 GN=Thnsl1 PE=1 SV=1	203409	58577.1	118205	93090.8	99713.5	145065	40511	82700.1	44973.2	63785.5	25125.8	29148	73466.1	125093	206659	139017	128918	208998	71801.8	125093	113594	74824	83905.8	148372	126730	112623	56061.4	39353.1	135073	158978	103496	102367	-0.17026	-0.510531	0.235086	-0.0158255	0.770006	0.409516	0.63238	0.970036	-0.204422	-0.694595	0.280253	-0.0653283
Q8BH59	Calcium-binding mitochondrial carrier protein Aralar1 OS=Mus musculus OX=10090 GN=Slc25a12 PE=1 SV=1	1.53697e+06	837075	1.11068e+06	1.57455e+06	1.53697e+06	1.46063e+06	1.08792e+06	1.19453e+06	1.11068e+06	1.36762e+06	1.33873e+06	1.00821e+06	1.40115e+06	1.60299e+06	1.68088e+06	1.60299e+06	1.60299e+06	1.68088e+06	1.0356e+06	1.60299e+06	1.64475e+06	1.15525e+06	1.57455e+06	1.72564e+06	1.16157e+06	1.52405e+06	1.13104e+06	1.23819e+06	1.56168e+06	1.62896e+06	1.42778e+06	1.48515e+06	0.39183	0.130578	0.0608522	0.0568316	0.153864	0.42154	0.483897	0.836305	0.585348	0.209561	0.0639338	0.020292
Q8BH79	Anoctamin-10 OS=Mus musculus OX=10090 GN=Ano10 PE=1 SV=1	17085.6	27461.4	28218.4	17869.4	2689.94	21908.5	15081.3	7168.63	38582.8	13308.9	4189.83	13183.5	8582.21	17027.8	27461.4	4342.11	5784.98	53766.6	27838.4	1833.35	4982.67	9790.41	9362.41	2733.02	24255.1	14156	20277.6	10227.4	17690.5	21297.9	11551.5	7295.28	-0.776881	-0.987442	0.267739	-0.663042	0.215212	0.367641	0.843526	0.643109	-1.05676	-1.36719	0.320793	-0.828019
Q8BH95	Enoyl-CoA hydratase, mitochondrial OS=Mus musculus OX=10090 GN=Echs1 PE=1 SV=1	432952	428860	441385	351527	336983	456869	266765	280641	271166	243540	241011	271166	623731	762849	809669	809669	679748	647467	637414	631495	753258	474617	448447	500889	434399	381793	272857	251906	732083	712294	674056	474651	-0.186231	-0.115263	-0.0395332	-0.506001	0.237967	0.116468	0.804087	0.00931146	-0.226862	-0.137148	-0.0606996	-0.642959
Q8BHC1	Ras-related protein Rab-39B OS=Mus musculus OX=10090 GN=Rab39b PE=1 SV=1	46741.8	28465.7	21908.5	76229.3	42271.5	30518.9	26203	57976.5	51204.1	10733.6	17301.8	51204.1	26267.3	88314.4	59587.5	49897.3	43522.7	204230	39839.9	76229.3	38349.6	44120.4	39043.1	79879.2	32372	49673.2	45127.9	26413.2	58056.4	99216.7	51472.9	54347.6	0.617721	-0.772761	0.773127	0.0784016	0.329299	0.302603	0.499593	0.879846	0.902739	-1.06442	0.948256	0.0457104
Q8BHC4	Dephospho-CoA kinase domain-containing protein OS=Mus musculus OX=10090 GN=Dcakd PE=1 SV=1	36812.3	29949	50606.5	647467	78843.1	36233.3	79611.2	44555	69427.1	125093	371516	456869	18477.8	11479.3	13718.2	55437.3	50128.4	19473.4	45956.6	14055.5	90390.2	27758.8	33915.5	15229.9	39122.6	254181	64531.1	317826	14558.5	41679.7	50134.1	25634.7	2.69978	2.30017	1.51749	-0.967692	0.336587	0.0644793	0.076012	0.343216	3.82816	3.26934	1.87242	-1.18702
Q8BHE3	Caytaxin OS=Mus musculus OX=10090 GN=Atcay PE=1 SV=1	23308.7	31638.6	31840.1	39568.7	33354.7	25631.4	47352.1	41226.7	22905.2	5497.32	73466.1	60149.4	11826.4	7312.87	8850.95	98023.3	17517	8455.9	27637.9	43231.2	37322.9	37864	7168.63	40779.1	28929.1	32851.6	37161.3	46370.9	9330.08	41332.1	36064	28603.9	0.18344	0.319419	2.1473	-0.334346	0.469484	0.697685	0.324282	0.557495	0.292548	0.475885	2.65436	-0.440679
Q8BHE8	m-AAA protease-interacting protein 1, mitochondrial OS=Mus musculus OX=10090 GN=Maip1 PE=1 SV=1	53176.2	55437.3	69084.4	66580.9	61611.7	61753.4	28839.7	36924.1	47651.3	32626.1	34412.7	33354.7	44973.2	85079.6	81555.3	47651.3	51891.3	90065.6	53041.3	55437.3	46287.9	43692.5	44973.2	50813.9	59232.6	63315.3	37805	33464.5	70536	63202.7	51588.8	46493.2	0.0961629	-0.175947	-0.158374	-0.150038	0.478672	0.472111	0.713634	0.220011	0.169918	-0.222731	-0.208246	-0.223487
Q8BHF7	CDP-diacylglycerol--glycerol-3-phosphate 3-phosphatidyltransferase, mitochondrial OS=Mus musculus OX=10090 GN=Pgs1 PE=1 SV=1	1456.58	9066.01	5838.03	5608.27	5081.49	5319.16	1272.86	1443.78	1941.69	767.508	4554.35	4864.6	5652.25	11965.1	3874.96	6713.01	12579.9	925.371	6153.72	7124.16	7269.6	12815.8	1750.6	7978.95	5453.54	5336.31	1552.78	3395.48	7164.12	6739.44	6849.16	7515.1	-0.0313518	1.12877	-0.0881604	0.133865	0.960243	0.238803	0.923687	0.846338	-0.00924737	1.61731	-0.121073	0.11107
Q8BHN3	Neutral alpha-glucosidase AB OS=Mus musculus OX=10090 GN=Ganab PE=1 SV=1	2673.29	6940.97	11199	2878.86	6652.2	6633.66	2641.51	2790.1	3997.21	7978.95	3601.24	1580.87	14289.7	21662.5	17826	30615.7	22401.7	26954.2	6595.75	22905.2	10928.7	13308.9	11556.4	19811.5	6937.76	5388.24	3142.94	4387.02	17926	26657.2	13476.6	14892.3	-0.364657	0.481126	0.572469	0.14411	0.604794	0.555555	0.0520688	0.809093	-0.477561	0.703941	0.69913	0.123142
Q8BIJ6	Isoleucine--tRNA ligase, mitochondrial OS=Mus musculus OX=10090 GN=Iars2 PE=1 SV=1	176114	202107	158551	194266	198046	218882	86979.1	113152	102635	112435	111041	108044	220673	347568	341717	371516	369024	167109	212394	208998	234488	258305	210026	210905	178924	203731	100922	110507	303319	302550	218627	226412	0.187319	0.130889	-0.00366398	0.0504806	0.168713	0.281898	0.992729	0.68505	0.297999	0.21	-0.0161662	0.0128079
Q8BJ03	Cytochrome c oxidase assembly protein COX15 homolog OS=Mus musculus OX=10090 GN=Cox15 PE=1 SV=1	5205.03	9499.05	13221.5	18291	29421.7	9135.44	15194.9	13145.1	13308.9	7737.98	6669.56	11723.9	15528.8	1789.87	21591.6	10801.6	3558.72	40339.5	20080	28336.9	17483	29068.3	21394.8	42642.8	9308.53	18949.4	13883	8710.48	12970.1	18233.3	21966.7	31035.3	1.02552	-0.672492	0.491387	0.498595	0.201041	0.0364911	0.699446	0.266073	1.47573	-0.92301	0.598463	0.540874
Q8BJM5	Zinc transporter 6 OS=Mus musculus OX=10090 GN=Slc30a6 PE=1 SV=1	139717	940.803	139017	100130	103757	108527	60703.6	56473.6	77268.5	62623.7	75320.2	4055.36	9741.69	3374.58	4261.61	2348.41	17869.4	246659	25795.6	121779	6968.98	27349.2	154782	19085.4	93225.2	104138	64815.2	47333.1	5792.63	88958.8	51514.5	67072.2	0.159704	-0.453483	3.94085	0.380737	0.824899	0.486796	0.351864	0.796696	0.259197	-0.614141	4.88113	0.401988
Q8BK03	Mitoguardin 2 OS=Mus musculus OX=10090 GN=Miga2 PE=1 SV=1	17301.8	10011.1	1731.22	13975.2	9705.36	15426.4	10094.7	2758.73	647.404	11239.7	8661.7	13417.5	12383.9	31546.5	23614.6	36138.9	33354.7	24519.7	9864.38	1145.95	11277.9	3584.04	22948.4	3130.14	9681.37	13035.6	4500.26	11106.3	22515	31337.8	7429.42	9887.53	0.429179	1.3033	0.477015	0.412361	0.524352	0.106001	0.250471	0.751936	0.637825	1.86345	0.580619	0.439253
Q8BK08	Transmembrane protein 11, mitochondrial OS=Mus musculus OX=10090 GN=Tmem11 PE=1 SV=1	30308.3	52325.7	32708.9	31191.4	37719.1	33915.5	28465.7	27838.4	23692.9	35282.5	27947.4	33522.3	21851	58980.4	50606.5	61753.4	6451.53	79611.2	37864	9102.78	32996.5	6055.84	34644.6	33420.2	38447.6	34275.3	26665.7	32250.7	43812.6	49272	26654.4	24706.9	-0.165724	0.274348	0.169422	-0.109463	0.594606	0.104637	0.836066	0.887193	-0.198048	0.412322	0.198729	-0.175673
Q8BK30	NADH dehydrogenase [ubiquinone] flavoprotein 3, mitochondrial OS=Mus musculus OX=10090 GN=Ndufv3 PE=1 SV=1	73904.7	43377	56221.4	64863.1	71156.1	82979.2	30018.3	30615.7	26622.2	30258.4	44120.4	56473.6	54887.3	57393.4	55139.1	50305.8	57030.1	58757	42642.8	25215.9	30258.4	16686.6	20529.2	12318.7	57834.4	72999.5	29085.4	43617.5	55806.6	55364.3	32705.7	16511.5	0.335959	0.58461	-0.0114796	-0.986072	0.215653	0.131167	0.877744	0.0466931	0.506847	0.849885	-0.0258696	-1.20868
Q8BK64	Activator of 90 kDa heat shock protein ATPase homolog 1 OS=Mus musculus OX=10090 GN=Ahsa1 PE=1 SV=2	6968.98	2673.29	7439.16	8312.98	9042.44	5824.43	17569	15910.1	12675.2	18291	17826	2812.14	5141.81	5702.94	10032.6	1094.18	11455.4	1833.35	3745.76	1102.7	1304.99	3211.98	5063.65	4796.32	5693.81	7726.61	15384.8	12976.4	6959.11	4794.31	2051.15	4357.32	0.440441	-0.245617	-0.537579	1.08701	0.322433	0.672132	0.587749	0.0881321	0.65365	-0.320987	-0.679047	1.23427
Q8BK72	28S ribosomal protein S27, mitochondrial OS=Mus musculus OX=10090 GN=Mrps27 PE=1 SV=2	86979.1	41910.7	55256.7	64146.6	62807.1	70313.6	57538.9	42921.1	47225.7	42015	46119.1	42388	28285.8	56790.9	19650	41633.6	36505.6	63217.5	13519.6	18828.9	33915.5	16092.8	32518.6	36505.6	61382.2	65755.8	49228.6	43507.4	34908.9	47118.9	22088	28372.4	0.0992988	-0.178236	0.432711	0.361222	0.763269	0.275262	0.42898	0.51177	0.174325	-0.22596	0.525614	0.378991
Q8BKC5	Importin-5 OS=Mus musculus OX=10090 GN=Ipo5 PE=1 SV=3	6220.79	5063.65	7269.6	26009.7	8545.58	8850.95	8696.42	19227.1	7054.04	16092.8	5942.38	6595.75	14949.5	10482	7269.6	2723.99	4391.34	14357.8	7269.6	10256.3	7978.95	15674.5	9682.59	16576.3	6184.68	14468.7	11659.2	9543.65	10900.4	7157.72	8501.6	13977.8	1.22617	-0.288855	-0.606806	0.71733	0.22681	0.695675	0.429288	0.0796533	1.75764	-0.381966	-0.764996	0.798634
Q8BKX1	Brain-specific angiogenesis inhibitor 1-associated protein 2 OS=Mus musculus OX=10090 GN=Baiap2 PE=1 SV=2	5160.25	3272.11	5270.63	18940.8	6490.97	3340	46552.2	67115.4	4282.64	5677.94	56790.9	9613.13	4131.8	18291	35669	5205.03	4829.81	9267.6	10768	9499.05	8994.07	55624.3	1489.62	65497.6	4567.66	9590.59	39316.8	24027.3	19363.9	6434.15	9753.7	40870.5	1.07016	-0.710469	-1.58955	2.06704	0.355022	0.569923	0.23386	0.192987	1.53845	-0.976569	-1.98512	2.38916
Q8BKY8	Transcription termination factor 2, mitochondrial OS=Mus musculus OX=10090 GN=Mterf2 PE=1 SV=1	40065.7	38280.6	32102.1	31840.1	38097.3	61156.6	13417.5	30308.3	27238.5	24997.3	35407.8	24644.4	30018.3	22681.6	2614.66	8162.68	12606.5	10643.1	16686.6	35669	9645.58	11239.7	30793.3	1641.84	36816.1	43698	23654.8	28349.8	18438.2	10470.7	20667.1	14558.3	0.24723	0.261209	-0.816334	-0.505493	0.497555	0.496303	0.390965	0.62557	0.382177	0.393792	-1.02513	-0.642361
Q8BKZ9	Pyruvate dehydrogenase protein X component, mitochondrial OS=Mus musculus OX=10090 GN=Pdhx PE=1 SV=1	243540	261477	266765	283667	277103	254299	150947	145065	148372	146547	154782	169740	347568	500889	432952	511775	474617	451708	234488	245508	315261	296090	217523	237373	257260	271690	148128	157023	427137	479367	265086	250329	0.0787301	0.0841329	0.166432	-0.0826368	0.272156	0.27261	0.334889	0.691534	0.145424	0.144061	0.195017	-0.14406
Q8BLF1	Neutral cholesterol ester hydrolase 1 OS=Mus musculus OX=10090 GN=Nceh1 PE=1 SV=1	7207.06	11455.4	7415.98	617.565	1807.11	2511.23	3544.41	2112.57	2497.99	1193.09	737.951	842.096	3759.75	462.412	13470.4	7207.06	3230.48	12085.8	1677.54	4480.73	1086.21	5081.49	878.765	14722.5	8692.81	1645.3	2718.32	924.378	5897.53	7507.78	2414.82	6894.25	-2.40147	-1.55616	0.348277	1.51347	0.00908265	0.0162369	0.747559	0.349272	-3.33941	-2.16925	0.420785	1.73683
Q8BLK3	Limbic system-associated membrane protein OS=Mus musculus OX=10090 GN=Lsamp PE=1 SV=1	14696.9	18149.8	21053.7	27637.9	21908.5	14470.5	38873.5	33213.6	31546.5	34412.7	28973.9	32996.5	28153.2	20915.4	21715.4	29148	39677.6	21001.5	31458.5	17221	31970.7	111041	36924.1	10517.3	17966.8	21339	34544.5	32127.7	23594.7	29942.4	26883.4	52827.5	0.248158	-0.104641	0.343726	0.974575	0.470118	0.429322	0.340466	0.442543	0.38348	-0.122169	0.415136	1.10178
Q8BLQ9	Cell adhesion molecule 2 OS=Mus musculus OX=10090 GN=Cadm2 PE=1 SV=2	2773.78	4760	7355.04	3858.37	3036.19	347.167	5178.28	2571.02	2176.24	3726.95	1216.78	4746.17	1807.11	2011.2	3272.11	9790.41	5160.25	2046.96	5477.86	4375.06	2946.14	913.468	1102.7	5301.15	4962.94	2413.91	3308.51	3229.96	2363.47	5665.87	4266.36	2439.11	-1.03982	-0.0346639	1.26139	-0.806651	0.207723	0.958233	0.22369	0.319455	-1.42621	-0.023479	1.55446	-0.997251
Q8BMF3	NADP-dependent malic enzyme, mitochondrial OS=Mus musculus OX=10090 GN=Me3 PE=1 SV=2	164559	16774.9	62035.5	72452.4	109944	18704.9	58757	58229.8	49033	68261.1	60410.8	5021.85	62623.7	73095.9	39480.2	8038.21	2812.14	176114	4982.67	75977.1	15388.7	8400.16	74232	6265.86	81123	67033.9	55339.9	44564.6	58399.9	62321.5	32116.2	29632.7	-0.27522	-0.312423	0.0937642	-0.116111	0.796459	0.621156	0.949142	0.940808	-0.351897	-0.415203	0.104796	-0.183506
Q8BMF4	Dihydrolipoyllysine-residue acetyltransferase component of pyruvate dehydrogenase complex, mitochondrial OS=Mus musculus OX=10090 GN=Dlat PE=1 SV=2	1.83474e+06	1.57455e+06	1.42749e+06	1.60299e+06	1.57455e+06	1.50371e+06	1.50371e+06	1.36762e+06	1.60299e+06	1.50371e+06	1.57455e+06	1.42749e+06	1.53697e+06	1.72564e+06	1.72564e+06	1.68088e+06	1.76629e+06	2.14639e+06	1.57455e+06	1.91256e+06	1.83474e+06	2.14639e+06	4.10773e+06	2.35334e+06	1.61226e+06	1.56042e+06	1.49144e+06	1.50192e+06	1.66275e+06	1.86452e+06	1.77395e+06	2.86915e+06	-0.0471503	0.0100966	0.165234	0.69366	0.694315	0.902585	0.266259	0.157382	-0.0314452	0.0396468	0.193529	0.770742
Q8BMJ2	Leucine--tRNA ligase, cytoplasmic OS=Mus musculus OX=10090 GN=Lars1 PE=1 SV=2	13066	13434.7	4220.29	15571	15465.2	3260.37	10196.5	13183.5	8753.56	3170.55	6858.22	2057.46	15610	1391.29	1606.74	6691.42	2430.36	7334.65	7765.64	3794.02	4782.3	925.371	3951.34	1434.27	10240.4	11432.2	10711.2	4028.75	6202.67	5485.47	5447.32	2103.66	0.158833	-1.41072	-0.177273	-1.37264	0.825903	0.0266536	0.891793	0.0921692	0.257974	-1.96413	-0.23171	-1.66423
Q8BMK4	Cytoskeleton-associated protein 4 OS=Mus musculus OX=10090 GN=Ckap4 PE=1 SV=2	519.784	2290	2733.02	4760	7714.82	1112.39	5081.49	11701.9	7533.19	6669.56	6615.9	6490.97	1240.95	7671.29	13025.6	7991.42	4055.36	3997.21	2249.29	1204.05	13107.1	4659.36	3613.56	6018.53	1847.6	4529.07	8105.51	6592.14	7312.63	5348	5520.15	4763.81	1.29356	-0.298156	-0.451391	-0.212591	0.256162	0.47747	0.619338	0.854527	1.85234	-0.395083	-0.572041	-0.297201
Q8BMS1	Trifunctional enzyme subunit alpha, mitochondrial OS=Mus musculus OX=10090 GN=Hadha PE=1 SV=1	196791	26203	41226.7	128013	164559	86979.1	122184	101459	113152	107129	105936	14722.5	91083.1	152011	108044	138492	88314.4	166000	45206	187704	63785.5	12354.2	202107	111041	88073.7	126517	112265	75929.2	117046	130935	98898.7	108501	0.522547	-0.56418	0.161778	0.133684	0.54993	0.308735	0.658059	0.898568	0.769014	-0.770257	0.189238	0.110856
Q8BMS4	Ubiquinone biosynthesis O-methyltransferase, mitochondrial OS=Mus musculus OX=10090 GN=Coq3 PE=1 SV=1	78036.7	96978.5	116747	109944	95391.2	98023.3	71156.1	55139.1	86979.1	53176.2	53864.4	54021.1	64146.6	139017	96978.5	106508	98023.3	126089	76480.5	66580.9	48329.5	52489.5	28897.3	30308.3	97253.9	101120	71091.4	53687.2	100048	110207	63797	37231.7	0.0562347	-0.405097	0.139528	-0.776957	0.764212	0.131331	0.684151	0.0773748	0.113817	-0.545902	0.161614	-0.962258
Q8BP40	Lysophosphatidic acid phosphatase type 6 OS=Mus musculus OX=10090 GN=Acp6 PE=1 SV=1	14993.9	13333.2	9927.33	16881.9	10703.9	9016.49	11173.3	14806	6508.1	13066	12056.1	11634.5	11291.3	23227.3	11556.4	13584.6	21053.7	22847.4	62807.1	13975.2	8038.21	17869.4	12318.7	10462.1	12751.5	12200.8	10829.1	12252.2	15358.3	19161.9	28273.5	13550.1	-0.0636901	0.178127	0.31922	-1.06115	0.854574	0.590865	0.476808	0.447366	-0.0546846	0.276621	0.38471	-1.29716
Q8BP92	Reticulocalbin-2 OS=Mus musculus OX=10090 GN=Rcn2 PE=1 SV=1	811.13	3482.03	2249.29	3905.2	1930.39	2981.21	859.424	2592.05	925.371	2521.92	1112.39	347.167	647.404	22018.9	2946.14	8726.11	3087.26	462.412	3558.72	3951.34	4810.9	7586.73	5784.98	19650	2180.81	2938.93	1458.95	1327.16	8537.49	4091.93	4106.98	11007.2	0.430423	-0.13659	-1.06103	1.4223	0.473764	0.884648	0.570292	0.189339	0.639574	-0.167225	-1.32894	1.62939
Q8BPN8	DmX-like protein 2 OS=Mus musculus OX=10090 GN=Dmxl2 PE=1 SV=3	39148.2	51758.6	60149.4	59587.5	56221.4	33278.5	125093	90736.5	150141	121779	117578	121779	42642.8	25352.8	34530.8	26408.6	51439.7	53582.8	105356	111041	65112.2	90065.6	86240.4	87977.8	50352.1	49695.8	121990	120378	34175.5	43810.4	93836.6	88094.6	-0.0189266	-0.0191856	0.358311	-0.0910978	0.952139	0.930162	0.392065	0.712279	0.00821075	-0.00164995	0.433242	-0.154031
Q8BRF7	Sec1 family domain-containing protein 1 OS=Mus musculus OX=10090 GN=Scfd1 PE=1 SV=1	3544.41	1653.39	6615.9	2896.38	3230.48	2773.78	2703.08	1180.58	2151.95	3240.7	4144.11	996.137	5368.94	3482.03	7804.94	2614.66	1525.5	5063.65	1261.75	4982.67	1765.37	11800.1	2130.39	2318.8	3937.9	2966.88	2011.87	2793.65	5551.97	3067.94	2669.93	5416.43	-0.408479	0.473613	-0.855729	1.02054	0.540386	0.492579	0.202428	0.464311	-0.539134	0.693345	-1.07405	1.15594
Q8BSF4	Phosphatidylserine decarboxylase proenzyme, mitochondrial OS=Mus musculus OX=10090 GN=Pisd PE=2 SV=1	27758.8	6615.9	800.594	2758.73	21662.5	1930.39	34913	16881.9	6669.56	13183.5	1121.54	12231	10320.6	37561.9	33128.2	29068.3	19397.3	33522.3	1071.65	39294.2	27461.4	24931.1	17221	30950.1	11725.1	8783.86	19488.1	8845.35	27003.5	27329.3	22609.1	24367.4	-0.416675	-1.13961	0.0173007	0.108049	0.791771	0.308015	0.974049	0.890376	-0.550649	-1.58178	0.00986244	0.080647
Q8BSN9	FAST kinase domain-containing protein 3, mitochondrial OS=Mus musculus OX=10090 GN=Fastkd3 PE=2 SV=2	5899.02	811.13	3260.37	1071.65	1580.87	859.424	4619.73	1920.59	3905.2	709.909	3139.52	2758.73	5081.49	7874.75	3194.55	4070.63	6490.97	18477.8	1272.86	1412.43	1552.65	4117.81	6055.84	3512.95	3323.51	1170.65	3481.84	2202.72	5383.6	9679.78	1412.65	4562.2	-1.5054	-0.660564	0.846405	1.69133	0.220629	0.311469	0.408462	0.0150495	-2.08037	-0.906188	1.03923	1.94641
Q8BTE5	Protein CEBPZOS OS=Mus musculus OX=10090 GN=Cebpzos PE=3 SV=2	859.424	32996.5	10381.6	3693.87	859.424	2151.95	3211.98	1894.57	631.379	968.367	1391.29	2397.54	1606.74	900.479	842.096	709.909	2921.16	709.909	2758.73	709.909	1358.42	1653.39	1167.46	2868.81	14745.8	2235.08	1912.65	1585.73	1116.44	1446.99	1609.02	1896.55	-2.72191	-0.270423	0.374156	0.237198	0.261006	0.7223	0.692404	0.733781	-3.78964	-0.355971	0.452915	0.232838
Q8BTW8	Mitochondrial tRNA methylthiotransferase CDK5RAP1 OS=Mus musculus OX=10090 GN=Cdk5rap1 PE=1 SV=2	2996.78	6111.91	3532.56	4578.52	535.474	3087.26	5477.86	7842.21	4070.63	6368.42	4248.81	2249.29	12276	10094.7	5319.16	26267.3	17723.7	26408.6	888.636	6451.53	12056.1	5860.61	9267.6	3260.37	4213.75	2733.75	5796.9	4288.84	9229.95	23466.5	6465.43	6129.53	-0.624224	-0.434695	1.34621	-0.0769709	0.386062	0.404663	0.0157066	0.931345	-0.842268	-0.587644	1.65977	-0.137383
Q8BTX9	Inactive hydroxysteroid dehydrogenase-like protein 1 OS=Mus musculus OX=10090 GN=Hsdl1 PE=1 SV=1	95391.2	88808.7	107129	88314.4	83281.1	87402.3	64863.1	64344.1	71621.5	56043.5	47858.2	67600.3	96978.5	131793	135173	129846	104683	133982	111041	92289.7	96978.5	85326.8	99713.5	68569.4	97109.6	86332.6	66942.9	57167.4	121315	122837	100103	84536.6	-0.169709	-0.22774	0.0179887	-0.24384	0.125477	0.189304	0.92534	0.21649	-0.203647	-0.295775	0.0107167	-0.334024
Q8BU31	Ras-related protein Rap-2c OS=Mus musculus OX=10090 GN=Rap2c PE=1 SV=1	6691.42	10196.5	767.508	8629.52	5516.44	2360.09	551.542	15304	685.147	3858.37	14332	14432.4	2093.64	1180.58	3439.29	1229.38	1421.28	1324.95	1157.35	842.096	8087.01	1102.7	2614.66	3415.74	5885.14	5502.02	5513.57	10874.3	2237.84	1325.2	3362.15	2377.7	-0.0971176	0.97986	-0.755893	-0.499817	0.912997	0.423708	0.237934	0.70942	-0.101652	1.40731	-0.950094	-0.635673
Q8BU88	39S ribosomal protein L22, mitochondrial OS=Mus musculus OX=10090 GN=Mrpl22 PE=1 SV=1	35013.6	39760.4	10733.6	57538.9	23308.7	44555	39934.2	45956.6	17483	33420.2	34530.8	10849.8	64601.4	108527	91083.1	113594	64601.4	67115.4	39934.2	15571	12298.9	31638.6	49897.3	30793.3	28502.5	41800.9	34458	26266.9	88070.6	81770.4	22601.3	37443.1	0.552443	-0.391589	-0.107081	0.728291	0.378113	0.519104	0.773028	0.238292	0.811019	-0.526852	-0.144564	0.811551
Q8BUV3	Gephyrin OS=Mus musculus OX=10090 GN=Gphn PE=1 SV=2	90736.5	231086	48741.8	56473.6	74824	156371	34269.4	60918.9	85811.4	36233.3	105356	73904.7	10067.2	34214	17001.4	30866.2	45458.2	19941.5	50813.9	19986.6	20589	69979	11199	46552.2	123522	95889.6	60333.2	71831.5	20427.5	32088.6	30463.2	42576.7	-0.365316	0.251663	0.651548	0.482998	0.68408	0.668409	0.320972	0.575322	-0.478487	0.380329	0.797311	0.522494
Q8BUY5	Complex I assembly factor TIMMDC1, mitochondrial OS=Mus musculus OX=10090 GN=Timmdc1 PE=1 SV=1	24811	91536.6	37864	83578.6	63956.4	82063.4	46741.8	52325.7	45075.1	43124.4	41037.6	58757	37561.9	51950	48329.5	88314.4	101160	55437.3	19349	48020.6	19289.8	96285.5	25052.5	56221.4	51403.9	76532.8	48047.5	47639.7	45947.2	81637.2	28886.5	59186.5	0.574201	-0.0122997	0.829252	1.03487	0.304804	0.949112	0.0668652	0.253345	0.841591	0.0080613	1.01794	1.17283
Q8BVE3	V-type proton ATPase subunit H OS=Mus musculus OX=10090 GN=Atp6v1h PE=1 SV=1	125093	129846	123724	172703	166000	82458	378454	344638	351527	319832	315261	243540	184124	92289.7	128013	114978	120354	105356	283667	264474	243540	266765	373717	225314	126221	140387	358206	292878	134809	113563	263894	288599	0.153455	-0.290493	-0.247425	0.129109	0.651744	0.0711944	0.476638	0.617502	0.250417	-0.384276	-0.318807	0.105465
Q8BVI4	Dihydropteridine reductase OS=Mus musculus OX=10090 GN=Qdpr PE=1 SV=2	102635	184894	49033	68028.1	38470.9	51891.3	78456.6	50305.8	78036.7	65497.6	56625.5	81081.1	104115	110653	79135.7	116747	76480.5	47754.3	107129	26309.7	117578	139717	96655.2	128918	112187	52796.7	68933	67734.8	97967.7	80327.1	83672.2	121763	-1.08739	-0.0252991	-0.286419	0.541261	0.215701	0.923621	0.47121	0.294572	-1.49304	-0.0102718	-0.36722	0.591152
Q8BVI5	Syntaxin-16 OS=Mus musculus OX=10090 GN=Stx16 PE=1 SV=3	6097.01	2961.62	6553.41	4189.83	9770.18	10517.3	23786.9	29337.9	6406.2	9790.41	10955.1	15465.2	1552.65	2348.41	6727.01	6428.88	617.565	2521.92	16159.9	617.565	2547.88	3981.84	5942.38	2828.43	5204.01	8159.1	19843.6	12070.2	3542.69	3189.45	6441.78	4250.88	0.648785	-0.717224	-0.151536	-0.599697	0.267045	0.336323	0.887701	0.682392	0.946386	-0.986096	-0.199756	-0.753372
Q8BW75	Amine oxidase [flavin-containing] B OS=Mus musculus OX=10090 GN=Maob PE=1 SV=4	27947.4	23004	18528.1	44973.2	29549.2	30866.2	23561.9	18880	10011.1	37980.3	30189.7	30308.3	47104.8	107129	89154.3	108044	102635	79404.9	47352.1	51950	68261.1	52149.1	21779.8	57030.1	23159.8	35129.5	17484.3	32826.1	81129.4	96694.7	55854.4	43653	0.60106	0.908784	0.253213	-0.355591	0.100927	0.0316959	0.47652	0.391814	0.879329	1.30707	0.302759	-0.465714
Q8BWF0	Succinate-semialdehyde dehydrogenase, mitochondrial OS=Mus musculus OX=10090 GN=Aldh5a1 PE=1 SV=1	743221	918483	799039	738054	820877	788261	504674	590480	590480	555215	598679	598679	711829	799039	918483	711829	693448	762849	774608	762849	837075	662492	616604	905720	820248	782397	561878	584191	809784	722709	791511	728272	-0.0681585	0.0561834	-0.164122	-0.120132	0.543184	0.52479	0.241526	0.53223	-0.060963	0.104643	-0.215383	-0.188245
Q8BWM0	Prostaglandin E synthase 2 OS=Mus musculus OX=10090 GN=Ptges2 PE=1 SV=3	121281	15266.4	89583.8	98759.3	96978.5	107543	70588	58577.1	82063.4	77268.5	65112.2	6858.22	111795	128918	92289.7	113152	111795	258305	23692.9	139717	87402.3	23839.6	184124	116244	75377.1	101094	70409.5	49746.3	111001	161084	83604.2	108069	0.423496	-0.501181	0.537244	0.370306	0.461242	0.415344	0.371038	0.691375	0.629841	-0.68141	0.655397	0.389696
Q8BWT1	3-ketoacyl-CoA thiolase, mitochondrial OS=Mus musculus OX=10090 GN=Acaa2 PE=1 SV=3	245508	118930	199866	238587	205041	124619	167109	147627	170666	133982	144210	139017	341717	410409	277103	460654	326722	432952	225314	306988	223826	216368	231086	176114	188101	189415	161800	139070	343076	406776	252043	207856	0.0100429	-0.218404	0.245707	-0.278082	0.980345	0.0426162	0.319613	0.239635	0.0489148	-0.282608	0.293439	-0.374376
Q8BX02	KN motif and ankyrin repeat domain-containing protein 2 OS=Mus musculus OX=10090 GN=Kank2 PE=1 SV=1	11001.1	1121.54	3066.35	16369.4	5226.42	4672.9	5721.7	10136.5	1252.37	390.703	3240.7	2868.81	10928.7	1664.62	1316.33	2046.96	5539.55	13851.2	1694.11	3465.91	5178.28	18617	4503.14	7505.17	5062.98	8756.24	5703.54	2166.74	4636.56	7145.9	3446.1	10208.4	0.790325	-1.39633	0.62406	1.56672	0.489848	0.262791	0.622269	0.199865	1.14526	-1.94384	0.763183	1.79957
Q8BX10	Serine/threonine-protein phosphatase PGAM5, mitochondrial OS=Mus musculus OX=10090 GN=Pgam5 PE=1 SV=1	55841.6	40511	28390.7	24123.9	11385.8	63565.5	42493.6	30104.8	15081.3	30308.3	48873	34715.5	71156.1	69979	22299.3	73466.1	78456.6	27035.2	28465.7	48243.1	20970.5	87402.3	66300.5	14857.8	41581.1	33025.1	29226.6	37965.6	54478.1	59652.7	32559.8	56186.9	-0.332366	0.377412	0.130909	0.787142	0.652312	0.418755	0.832716	0.362883	-0.43219	0.557672	0.150913	0.880902
Q8BX70	Vacuolar protein sorting-associated protein 13C OS=Mus musculus OX=10090 GN=Vps13c PE=1 SV=2	7054.04	16129.6	32355.6	12921.4	30866.2	23486	9267.6	32441.9	14949.5	10256.3	24722.4	22544.7	21449.1	14055.5	16852.5	1193.09	17001.4	1798.76	5972.82	15152.7	5395.37	16024.3	6172.85	2046.96	18513.1	22424.5	18886.3	19174.5	17452.4	6664.41	8840.3	8081.37	0.276531	0.0218452	-1.38888	-0.129494	0.687842	0.973972	0.126464	0.891302	0.423346	0.0562159	-1.73597	-0.199278
Q8BXR1	Probable cationic amino acid transporter OS=Mus musculus OX=10090 GN=Slc7a14 PE=1 SV=1	16466.4	11588.4	23081.4	11889.7	1412.43	14615.5	27461.4	36589.3	40779.1	47754.3	36301.1	40663.5	15050	18053.7	15050	18617	8629.52	50606.5	8561.53	10169	58229.8	19397.3	31638.6	28636.5	17045.4	9305.89	34943.3	41573	16051.2	25951	25653.4	26557.5	-0.873165	0.250632	0.693104	0.0499664	0.212568	0.267977	0.479224	0.959438	-1.19205	0.378874	0.848905	0.0122019
Q8BYI9	Tenascin-R OS=Mus musculus OX=10090 GN=Tnr PE=1 SV=2	7533.19	6265.86	6281.15	5301.15	4189.83	15304	9770.18	4330.26	2828.43	2307.59	8420.24	7804.94	11723.9	26694.3	2571.02	14014	21956.9	390.703	2336.5	3194.55	8285.66	18828.9	6153.72	6895.87	6693.4	8265	5642.96	6177.59	13663.1	12120.5	4605.57	10626.2	0.304275	0.130593	-0.17283	1.20617	0.681608	0.861166	0.878106	0.252553	0.462329	0.209583	-0.226194	1.37469
Q8BYM5	Neuroligin-3 OS=Mus musculus OX=10090 GN=Nlgn3 PE=1 SV=2	7462.52	4330.26	2260.12	6583.88	6968.98	1606.74	13975.2	13434.7	6595.75	13489.5	13258.6	13668.4	11556.4	7439.16	2011.2	8850.95	13145.1	1571.52	18528.1	3532.56	13258.6	4100.09	2946.14	22207.3	4684.3	5053.2	11335.2	13472.2	7002.26	7855.85	11773.1	9751.17	0.109364	0.249171	0.165947	-0.271847	0.880107	0.41962	0.85448	0.804063	0.188466	0.376814	0.194414	-0.367028
Q8BZ98	Dynamin-3 OS=Mus musculus OX=10090 GN=Dnm3 PE=1 SV=1	122184	217523	198046	180147	181465	210905	75320.2	319832	289638	336983	369024	331108	50813.9	39480.2	32165.5	20080	41352.3	52325.7	112435	34020.7	98023.3	141150	85079.6	87402.3	179251	190839	228263	345705	40819.9	37919.3	81492.9	104544	0.0903757	0.598842	-0.106338	0.359363	0.725565	0.205969	0.803484	0.488748	0.161787	0.869956	-0.143641	0.3768
Q8C0C7	Phenylalanine--tRNA ligase alpha subunit OS=Mus musculus OX=10090 GN=Farsa PE=1 SV=1	1167.46	1304.99	535.474	3183.39	1594.77	267.082	4055.36	1664.62	955.6	1316.33	842.096	1750.6	1703.84	1304.99	709.909	1102.7	1580.87	685.147	780.051	601.197	1571.52	3183.39	1434.27	535.474	1002.64	1681.75	2225.19	1303.01	1239.58	1122.91	984.256	1717.71	0.746153	-0.772085	-0.142613	0.80338	0.481317	0.397221	0.778489	0.428122	1.08319	-1.06347	-0.188678	0.900037
Q8C0K5	Graves disease carrier protein homolog OS=Mus musculus OX=10090 GN=Slc25a16 PE=1 SV=1	2197.34	50606.5	3194.55	12880.4	5178.28	47225.7	3635.69	20860.1	2475.45	3194.55	4411.94	1930.39	15152.7	46741.8	77692	3839.88	24644.4	65735.8	18940.8	28576.7	47523	2733.02	3066.35	2878.86	18666.1	21761.5	8990.42	3178.96	46528.8	31406.7	31680.2	2892.74	0.221353	-1.49983	-0.567052	-3.45307	0.887546	0.386696	0.586826	0.0265689	0.345818	-2.08981	-0.715639	-4.11584
Q8C0M9	Isoaspartyl peptidase/L-asparaginase OS=Mus musculus OX=10090 GN=Asrgl1 PE=1 SV=1	7484.66	8038.21	11634.5	7505.17	8661.7	4164.18	6895.87	7269.6	1956.22	6615.9	7714.82	10643.1	21779.8	17170.4	11408.5	5516.44	9513.23	2360.09	1750.6	20970.5	2592.05	6824.05	29549.2	23081.4	9052.46	6777.02	5373.9	8324.6	16786.2	5796.59	8437.72	19818.2	-0.41766	0.631412	-1.534	1.2319	0.291363	0.231211	0.0393484	0.28468	-0.552033	0.91589	-1.91615	1.40501
Q8C163	Nuclease EXOG, mitochondrial OS=Mus musculus OX=10090 GN=Exog PE=1 SV=1	136015	92289.7	105356	124619	131202	132960	51758.6	76917	60410.8	81555.3	79879.2	42642.8	39480.2	109944	108527	92671.8	12156.7	205041	86979.1	63565.5	80890	11331.3	93948.5	34412.7	111221	129594	63028.8	68025.8	85983.9	103290	77144.9	46564.1	0.220572	0.11007	0.264557	-0.728351	0.236497	0.750832	0.789299	0.298104	0.344721	0.18064	0.316843	-0.90498
Q8C167	Prolyl endopeptidase-like OS=Mus musculus OX=10090 GN=Prepl PE=1 SV=1	1771.79	347.167	1434.27	1571.52	3130.14	462.412	1466.17	1261.75	462.412	2112.57	721.417	1686.66	3400.75	4164.18	1400.33	462.412	5270.63	1145.95	1145.95	2465.21	2176.24	6739.44	767.508	1102.7	1184.41	1721.36	1063.44	1506.88	2988.42	2293	1929.13	2869.88	0.53938	0.502823	-0.382148	0.573039	0.57683	0.436106	0.705555	0.659186	0.792665	0.73454	-0.486073	0.628599
Q8C3X2	Coiled-coil domain-containing protein 90B, mitochondrial OS=Mus musculus OX=10090 GN=Ccdc90b PE=1 SV=1	10462.1	6583.88	15081.3	12197.9	16229.4	10849.8	21495.9	3981.84	20589	4503.14	4330.26	26117.9	13680.5	16330.6	859.424	21545.1	3353.06	4144.11	10011.1	33278.5	42271.5	74442	3049.74	30402.6	10709.1	13092.3	15355.6	11650.4	10290.2	9680.77	28520.4	35964.8	0.289885	-0.398379	-0.088073	0.334592	0.463067	0.707899	0.940099	0.761508	0.44211	-0.536428	-0.120964	0.34761
Q8C3X4	Translation factor Guf1, mitochondrial OS=Mus musculus OX=10090 GN=Guf1 PE=1 SV=1	10768	84671.2	129846	2397.54	62442.1	13333.2	78036.7	1563.7	9927.33	50128.4	13584.6	60918.9	74442	114978	20777.4	82700.1	69665.4	17964	92289.7	3260.37	96285.5	92289.7	76229.3	83578.6	75095	26057.6	29842.6	41544	70065.6	56776.5	63945.2	84032.5	-1.52701	0.477266	-0.303414	0.394112	0.280305	0.698837	0.713374	0.548836	-2.11074	0.698497	-0.38832	0.417749
Q8C5H8	NAD kinase 2, mitochondrial OS=Mus musculus OX=10090 GN=Nadk2 PE=1 SV=2	44643.6	64863.1	47651.3	73466.1	60918.9	65965.9	45554.3	20970.5	17245.8	48329.5	42388	36009	38280.6	68261.1	71156.1	46892.4	102149	39839.9	60703.6	52325.7	62623.7	23692.9	44643.6	37719.1	52386	66783.6	27923.5	42242.2	59232.6	62960.6	58551	35351.9	0.350314	0.597204	0.0880588	-0.727907	0.119018	0.208808	0.875496	0.0285847	0.527016	0.867646	0.097712	-0.904457
Q8C5Q4	G-rich sequence factor 1 OS=Mus musculus OX=10090 GN=Grsf1 PE=1 SV=2	14949.5	2176.24	13145.1	15229.9	13931.3	14654.7	10584.3	9016.49	2269.65	9066.01	1421.28	26309.7	535.474	4782.3	1629.42	25795.6	28153.2	13489.5	4220.29	16576.3	1348.41	7401.58	2465.21	20915.4	10090.3	14605.3	7290.15	12265.7	2315.73	22479.5	7381.68	10260.7	0.533527	0.750605	3.27907	0.475114	0.323045	0.557756	0.0129398	0.710714	0.784441	1.08399	4.0595	0.513203
Q8C7H1	Methylmalonic aciduria type A homolog, mitochondrial OS=Mus musculus OX=10090 GN=Mmaa PE=1 SV=1	6553.41	40339.5	8257.02	12056.1	13489.5	13680.5	17649.1	3353.06	3008.13	13869	5226.42	13758.8	10256.3	2758.73	4760	1456.58	1293.94	2673.29	3311.21	2186.04	8400.16	6451.53	10584.3	10226.6	18383.3	13075.4	8003.42	10951.4	5925	1807.94	4632.47	9087.47	-0.491544	0.452427	-1.71247	0.972098	0.654672	0.626987	0.145699	0.127747	-0.655845	0.663466	-2.13773	1.09886
Q8C7K6	Prenylcysteine oxidase-like OS=Mus musculus OX=10090 GN=Pcyox1l PE=1 SV=1	4659.36	10614.3	968.367	1594.77	13145.1	2037.08	4070.63	2547.88	4913.22	1737.67	4746.17	3874.96	13811.3	535.474	8510.25	9988.17	8696.42	4947.85	9102.78	3295.02	2971.99	13025.6	22018.9	13145.1	5414	5592.31	3843.91	3452.94	7619.01	7877.48	5123.26	16063.2	0.0467506	-0.15475	0.0481304	1.64863	0.971608	0.746872	0.953256	0.0379005	0.100491	-0.192836	0.048139	1.89609
Q8C7X2	ER membrane protein complex subunit 1 OS=Mus musculus OX=10090 GN=Emc1 PE=1 SV=1	9135.44	10425.4	12675.2	4891.53	5420.26	8359.14	4503.14	3108.72	5942.38	1051.61	2559.89	4642.86	6172.85	10584.3	11588.4	14806	16611.1	3656.28	482.549	1552.65	5632.02	7207.06	5440.19	3102.91	10745.4	6223.64	4518.08	2751.45	9448.54	11691.1	2555.74	5250.05	-0.787883	-0.715515	0.30725	1.03859	0.0389395	0.253014	0.635563	0.24287	-1.07222	-0.983685	0.369848	1.17721
Q8C8N2	Protein SCAI OS=Mus musculus OX=10090 GN=Scai PE=1 SV=2	14055.5	17417.1	16522.3	13258.6	10733.6	8604.82	29869.8	32165.5	28636.5	28839.7	29421.7	34214	12009.5	9961.92	13758.8	12717.1	39480.2	72778.8	9705.36	14806	45206	8010.7	33522.3	18653.4	15998.3	10865.7	30223.9	30825.1	11910.1	41658.7	23239.1	20062.1	-0.558145	0.0284149	1.80644	-0.21208	0.0377796	0.777859	0.162633	0.82326	-0.749423	0.0654812	2.23116	-0.296598
Q8C8R3	Ankyrin-2 OS=Mus musculus OX=10090 GN=Ank2 PE=1 SV=2	20383	73095.9	44555	12717.1	16522.3	29148	31840.1	26081.7	34715.5	66300.5	49033	43846.2	39760.4	32102.1	37147.2	28839.7	42139.1	74232	45691.7	17761.5	20777.4	82458	47858.2	48873	46011.3	19462.5	30879.1	53059.9	36336.6	48403.6	28076.9	59729.7	-1.24129	0.780991	0.413692	1.08907	0.172882	0.0376272	0.426894	0.0929562	-1.70929	1.12684	0.502002	1.2367
Q8CAK1	Putative transferase CAF17 homolog, mitochondrial OS=Mus musculus OX=10090 GN=Iba57 PE=1 SV=1	45691.7	45956.6	62212.8	51950	49494.7	54423.7	37864	32518.6	32518.6	23786.9	29068.3	38349.6	99713.5	104683	101459	96978.5	75610.6	113152	69979	60703.6	18291	57976.5	54251.1	51758.6	51287.1	51956.1	34300.4	30401.6	101952	95247	49657.8	54662.1	0.0186994	-0.17408	-0.0981414	0.138519	0.911375	0.445719	0.574061	0.770261	0.0610776	-0.220098	-0.133464	0.116554
Q8CAQ8	MICOS complex subunit Mic60 OS=Mus musculus OX=10090 GN=Immt PE=1 SV=1	1.0356e+06	1.0356e+06	1.21559e+06	1.24254e+06	1.12653e+06	1.08792e+06	837075	931167	718656	743221	799039	931167	1.25865e+06	1.50371e+06	1.33873e+06	1.76629e+06	1.50371e+06	1.36762e+06	1.08792e+06	1.00821e+06	1.06258e+06	820877	753258	788261	1.0956e+06	1.15233e+06	828966	824476	1.36703e+06	1.54588e+06	1.0529e+06	787465	0.0728359	-0.00783648	0.177377	-0.419085	0.496252	0.959436	0.263108	0.00096736	0.137143	0.0143558	0.208605	-0.540536
Q8CAY6	Acetyl-CoA acetyltransferase, cytosolic OS=Mus musculus OX=10090 GN=Acat2 PE=1 SV=2	2747.39	1694.11	2921.16	1789.87	3745.76	9741.69	11667.9	8312.98	12984	9927.33	10685	10381.6	6220.79	9662.72	4088.97	25444.7	10136.5	15152.7	2025.6	2360.09	21105.4	8420.24	2758.73	2475.45	2454.22	5092.44	10988.3	10331.3	6657.5	16911.3	8497.02	4551.47	1.05309	-0.0889463	1.34494	-0.900625	0.337392	0.665028	0.0989819	0.581918	1.51446	-0.100034	1.65819	-1.10799
Q8CBE3	WD repeat-containing protein 37 OS=Mus musculus OX=10090 GN=Wdr37 PE=1 SV=1	5652.25	9461.55	4746.17	13556.7	9901.33	9581.71	9042.44	17928.7	2249.29	24811	21715.4	19763.8	14696.9	7145.96	10614.3	16159.9	9183.19	3811.79	40896.3	22681.6	23159.5	34269.4	30518.9	21341	6619.99	11013.3	9740.14	22096.7	10819	9718.29	28912.5	28709.8	0.73434	1.18182	-0.154797	-0.0101509	0.0847877	0.0607078	0.805664	0.978645	1.0666	1.69213	-0.203805	-0.0586413
Q8CBW3	Abl interactor 1 OS=Mus musculus OX=10090 GN=Abi1 PE=1 SV=3	2536.95	12276	2747.39	14014	14273.6	11023	14357.8	4947.85	16881.9	18053.7	17085.6	28218.4	21908.5	1005.21	3613.56	4642.86	3759.75	6858.22	37719.1	2682.84	20448.7	36812.3	19085.4	20633.4	5853.45	13103.5	12062.5	21119.3	8842.43	5086.95	20283.6	25510.4	1.16259	0.808026	-0.797643	0.330773	0.0983201	0.149534	0.601924	0.675493	1.66832	1.16497	-1.00193	0.343109
Q8CCM6	Mitochondrial import inner membrane translocase subunit Tim21 OS=Mus musculus OX=10090 GN=Timm21 PE=1 SV=2	18053.7	40896.3	18572.8	18704.9	15963.2	29756.4	39839.9	28465.7	39839.9	25795.6	15229.9	45956.6	22681.6	28973.9	31840.1	7548.71	27947.4	9662.72	46741.8	15805.1	16774.9	32626.1	18572.8	16852.5	25841	21474.8	36048.5	28994.1	27831.9	15053	26440.6	22683.8	-0.267012	-0.314183	-0.886691	-0.221092	0.639484	0.510545	0.142741	0.756583	-0.340364	-0.417685	-1.11249	-0.307218
Q8CEE7	Retinol dehydrogenase 13 OS=Mus musculus OX=10090 GN=Rdh13 PE=1 SV=1	17701.3	9682.59	16092.8	9267.6	9613.13	9682.59	11331.3	16194.8	12298.9	11385.8	10614.3	8604.82	19582.1	26528.7	36703.3	10320.6	18213.2	43692.5	16330.6	18291	18653.4	20265.8	823.437	8784.34	14492.2	9521.11	13275	10201.6	27604.7	24075.4	17758.3	9957.85	-0.60608	-0.379908	-0.197351	-0.834588	0.112611	0.145247	0.769028	0.242225	-0.816775	-0.510378	-0.256638	-1.03017
Q8CEI1	BolA-like protein 3 OS=Mus musculus OX=10090 GN=Bola3 PE=1 SV=1	2130.39	1336.59	1789.87	800.594	2828.43	5368.94	12298.9	12984	4796.32	2278.19	5319.16	2141.68	7092.94	5721.7	996.137	12526.1	6824.05	4175.49	3400.75	1664.62	10554.3	2046.96	2803.42	3874.96	1752.28	2999.32	10026.4	3246.34	4603.59	7841.87	5206.55	2908.45	0.7754	-1.62692	0.768437	-0.840078	0.405169	0.0740228	0.35226	0.453632	1.12429	-2.26904	0.942434	-1.03664
Q8CFI5	Probable proline--tRNA ligase, mitochondrial OS=Mus musculus OX=10090 GN=Pars2 PE=1 SV=2	15194.9	3049.74	15194.9	11965.1	14094.7	9662.72	4261.61	3494.15	19851.5	1017.89	16330.6	2682.84	4554.35	6302.92	8285.66	15346.7	7782.77	12675.2	14289.7	27838.4	5063.65	39839.9	22466.7	27146	11146.5	11907.5	9202.43	6677.1	6380.97	11934.9	15730.6	29817.5	0.0952795	-0.462793	0.903337	0.922588	0.866467	0.743683	0.0871693	0.169128	0.168677	-0.627271	1.10992	1.04051
Q8CG76	Aflatoxin B1 aldehyde reductase member 2 OS=Mus musculus OX=10090 GN=Akr7a2 PE=1 SV=3	17001.4	17761.5	4468.2	20860.1	19526.8	5141.81	1421.28	13066	5000.28	19289.8	18001.2	16330.6	18335.7	13641.5	267.082	7375.01	15963.2	16686.6	7484.66	9682.59	12452.4	14014	12675.2	15465.2	13077	15176.2	6495.87	17873.9	10748.1	13341.6	9873.22	14051.5	0.214779	1.46026	0.311854	0.509127	0.767213	0.0327048	0.696476	0.0642579	0.336581	2.08481	0.375564	0.553285
Q8CGF6	WD repeat-containing protein 47 OS=Mus musculus OX=10090 GN=Wdr47 PE=1 SV=2	4164.18	842.096	4297.61	1563.7	2934.69	2486.33	7168.63	482.549	4248.81	1121.54	767.508	9461.55	2037.08	4503.14	2758.73	2105.82	5824.43	1703.84	2996.78	4642.86	1870.52	7958.96	13379.9	8340.85	3101.3	2328.24	3966.66	3783.53	3099.65	3211.36	3170.06	9893.25	-0.41363	-0.0681907	0.0510802	1.64194	0.554567	0.960067	0.944287	0.0249977	-0.546371	-0.070762	0.0518014	1.88821
Q8CGK3	Lon protease homolog, mitochondrial OS=Mus musculus OX=10090 GN=Lonp1 PE=1 SV=2	131202	107543	87402.3	138492	146547	136570	62807.1	91536.6	61156.6	73466.1	95014.1	90390.2	65735.8	102635	115554	87977.8	103420	98759.3	57393.4	84671.2	72123.4	63785.5	68569.4	73466.1	108716	140536	71833.4	86290.1	94641.8	96719.1	71396	68607	0.370379	0.26454	0.0313241	-0.057487	0.0709234	0.289118	0.900565	0.755528	0.555208	0.398489	0.0272732	-0.114423
Q8CGY8	UDP-N-acetylglucosamine--peptide N-acetylglucosaminyltransferase 110 kDa subunit OS=Mus musculus OX=10090 GN=Ogt PE=1 SV=2	4578.52	2360.09	1580.87	9042.44	955.6	16466.4	1719.8	1293.94	5063.65	1358.42	4375.06	8145.85	6633.66	6172.85	5021.85	2536.95	13434.7	9705.36	6265.86	3811.79	2197.34	24123.9	9461.55	10584.3	2839.83	8821.47	2692.46	4626.45	5942.79	8559.01	4091.67	14723.3	1.63522	0.780978	0.526304	1.84734	0.260532	0.447183	0.463827	0.0938371	2.33238	1.12682	0.641815	2.13025
Q8CHH9	Septin-8 OS=Mus musculus OX=10090 GN=Septin8 PE=1 SV=4	28465.7	35514.1	12420.3	16159.9	16159.9	12197.9	23486	50813.9	39401.5	14432.4	14696.9	55841.6	14722.5	11385.8	9927.33	20860.1	26009.7	17455.3	12717.1	23786.9	41226.7	17483	25273.2	3919.42	25466.7	14839.2	37900.5	28323.6	12011.9	21441.7	25910.2	15558.6	-0.779196	-0.420209	0.835958	-0.735813	0.201467	0.57894	0.0301112	0.375155	-1.06001	-0.567214	1.02626	-0.913774
Q8CHT0	Delta-1-pyrroline-5-carboxylate dehydrogenase, mitochondrial OS=Mus musculus OX=10090 GN=Aldh4a1 PE=1 SV=3	28973.9	34715.5	30793.3	40663.5	31274.2	30615.7	23227.3	2130.39	19085.4	18335.7	22905.2	2348.41	42388	77692	58229.8	62623.7	67600.3	64344.1	43522.7	38582.8	1112.39	6756.15	37463.3	31458.5	31494.2	34184.5	14814.3	14529.8	59436.6	64856.1	27739.3	25226	0.118254	-0.0279841	0.12589	-0.13702	0.50316	0.976214	0.627019	0.885328	0.200958	-0.0140584	0.144681	-0.208146
Q8CI78	Required for meiotic nuclear division protein 1 homolog OS=Mus musculus OX=10090 GN=Rmnd1 PE=1 SV=1	27238.5	18053.7	18940.8	18572.8	20860.1	18940.8	1833.35	13333.2	10867.6	12639.1	14432.4	8871.91	2176.24	29869.8	27758.8	22681.6	27637.9	22794.1	1641.84	13758.8	11588.4	8063.2	10517.3	15571	21411	19457.9	8678.04	11981.2	19934.9	24371.2	8996.37	11383.8	-0.137995	0.465326	0.289877	0.339569	0.551758	0.440441	0.649632	0.611195	-0.159088	0.681658	0.348279	0.353474
Q8CI94	Glycogen phosphorylase, brain form OS=Mus musculus OX=10090 GN=Pygb PE=1 SV=3	50305.8	108044	94487.6	109023	109023	68569.4	112435	103420	108527	66804.3	84362.4	70871.6	38682.7	34530.8	44643.6	59587.5	37322.9	57185.7	53582.8	87402.3	91083.1	96978.5	86979.1	89154.3	84279.1	95538.2	108127	74012.8	39285.7	51365.4	77356.1	91037.3	0.180903	-0.546886	0.386792	0.234943	0.636336	0.00448119	0.189077	0.328843	0.288983	-0.745867	0.468604	0.230182
Q8CIB5	Fermitin family homolog 2 OS=Mus musculus OX=10090 GN=Fermt2 PE=1 SV=1	63056.5	16576.3	78226	99313.4	73761.2	6615.9	101160	2046.96	5801.24	6633.66	68261.1	11331.3	128013	78843.1	15013.9	6583.88	110653	29949	142288	4342.11	166000	171668	11090.7	3981.84	52619.6	59896.8	36336.1	28742	73956.7	49061.8	104210	62246.8	0.186879	-0.338241	-0.59208	-0.74342	0.837651	0.851351	0.612849	0.602937	0.297379	-0.451615	-0.746712	-0.922738
Q8JZM0	Dimethyladenosine transferase 1, mitochondrial OS=Mus musculus OX=10090 GN=Tfb1m PE=1 SV=1	4330.26	3130.14	7714.82	4538.77	4782.3	3482.03	3972.73	462.412	2336.5	1968.17	7439.16	3858.37	2067.74	685.147	9662.72	2186.04	2141.68	7958.96	1412.43	2057.46	1421.28	3036.19	1216.78	22340.8	5058.41	4267.7	2257.21	4421.9	4138.54	4095.56	1630.39	8864.59	-0.245225	0.970124	-0.0150586	2.44284	0.609625	0.317709	0.990505	0.344952	-0.309751	1.39358	-0.0303131	2.832
Q8JZN5	Complex I assembly factor ACAD9, mitochondrial OS=Mus musculus OX=10090 GN=Acad9 PE=1 SV=2	212394	212394	223826	159648	160736	250066	130265	146547	152011	96285.5	109944	122184	192011	210905	174215	210905	107543	187704	109479	192896	212394	92034.4	88314.4	258305	216205	190150	142941	109471	192377	168718	171590	146218	-0.18526	-0.384871	-0.189326	-0.230845	0.436954	0.0280278	0.513702	0.7134	-0.225497	-0.517378	-0.246674	-0.318711
Q8JZN7	Mitochondrial Rho GTPase 2 OS=Mus musculus OX=10090 GN=Rhot2 PE=1 SV=1	10094.7	7033.08	1542.69	12579.9	10136.5	1525.5	6097.01	7375.01	6265.86	2176.24	8629.52	7714.82	2790.1	4947.85	1719.8	2946.14	462.412	2105.82	2260.12	6739.44	2318.8	11771.3	10801.6	5226.42	6223.48	8080.66	6579.3	6173.52	3152.58	1838.12	3772.79	9266.45	0.376752	-0.091839	-0.778302	1.29639	0.680024	0.853132	0.333867	0.094905	0.564163	-0.104113	-0.977916	1.481
Q8JZQ2	AFG3-like protein 2 OS=Mus musculus OX=10090 GN=Afg3l2 PE=1 SV=1	46432.5	62807.1	69427.1	56043.5	49578.8	63956.4	35842.1	31458.5	34214	32708.9	36233.3	38873.5	81081.1	126089	109023	110653	122906	103420	83578.6	59587.5	64601.4	78456.6	60918.9	56625.5	59555.6	56526.3	33838.2	35938.6	105398	112326	69255.9	65333.7	-0.0753159	0.0868803	0.091853	-0.0841094	0.724157	0.393131	0.65331	0.71214	-0.0710195	0.147935	0.102423	-0.145795
Q8JZR0	Long-chain-fatty-acid--CoA ligase 5 OS=Mus musculus OX=10090 GN=Acsl5 PE=1 SV=1	7033.08	8629.52	19227.1	3919.42	5652.25	8455.9	6878.86	6940.97	6553.41	9705.36	1703.84	17345.2	1005.21	1167.46	2260.12	9267.6	267.082	1542.69	551.542	5824.43	6368.42	1994.37	9961.92	3139.52	11629.9	6009.19	6791.08	9584.8	1477.6	3692.46	4248.13	5031.93	-0.952598	0.497108	1.32133	0.244285	0.237328	0.569755	0.478923	0.813008	-1.30365	0.726481	1.62888	0.241191
Q8JZU2	Tricarboxylate transport protein, mitochondrial OS=Mus musculus OX=10090 GN=Slc25a1 PE=1 SV=1	79611.2	85326.8	89154.3	65112.2	68028.1	98759.3	77268.5	85079.6	72452.4	56790.9	57030.1	80890	108527	147627	105356	148372	116244	142288	116244	83281.1	98759.3	155601	84362.4	103420	84697.4	77299.9	78266.8	64903.6	120504	135635	99428.2	114461	-0.131853	-0.270101	0.170651	0.203132	0.542084	0.203474	0.41839	0.554345	-0.150457	-0.355517	0.200254	0.192695
Q8JZY4	Mitochondrial ribonuclease P catalytic subunit OS=Mus musculus OX=10090 GN=Prorp PE=2 SV=1	2037.08	4261.61	1629.42	3108.72	1542.69	2626.28	3008.13	1881.41	5178.28	1204.05	1731.22	6406.2	3295.02	10280.3	11331.3	4411.94	1552.65	17140.7	6451.53	1348.41	1822.26	13718.2	4282.64	9988.17	2642.7	2425.9	3355.94	3113.82	8302.21	7701.76	3207.4	9329.68	-0.123497	-0.108031	-0.108309	1.54042	0.828894	0.905514	0.917036	0.127406	-0.138716	-0.126949	-0.146088	1.76858
Q8K009	Mitochondrial 10-formyltetrahydrofolate dehydrogenase OS=Mus musculus OX=10090 GN=Aldh1l2 PE=1 SV=2	1180.58	20529.2	15152.7	859.424	6097.01	4088.97	1525.5	3194.55	33128.2	4538.77	18335.7	22628.5	6995.77	4659.36	6633.66	2790.1	3635.69	3905.2	10425.4	25686.2	11858.3	8227.37	2934.69	5721.7	12287.5	3681.8	12616.1	15167.7	6096.26	3443.66	15990	5627.92	-1.73871	0.265736	-0.823981	-1.50649	0.222555	0.837046	0.029491	0.111997	-2.40818	0.400176	-1.03463	-1.82196
Q8K021	Secretory carrier-associated membrane protein 1 OS=Mus musculus OX=10090 GN=Scamp1 PE=1 SV=1	7334.65	15841.5	11889.7	16281.3	10226.6	3919.42	22156	30189.7	20223.5	34269.4	7033.08	27146	7782.77	15674.5	13221.5	14857.8	25543.6	10094.7	17761.5	58229.8	19227.1	13641.5	22681.6	45075.1	11688.6	10142.4	24189.7	22816.2	12226.2	16832	31739.5	27132.8	-0.204705	-0.0843389	0.461225	-0.226243	0.73925	0.882296	0.419915	0.790424	-0.252818	-0.0935358	0.561016	-0.313288
Q8K0D5	Elongation factor G, mitochondrial OS=Mus musculus OX=10090 GN=Gfm1 PE=1 SV=1	47754.3	38220.1	30730.4	34644.6	36009	47754.3	21956.9	26528.7	29756.4	22794.1	23159.5	24361.5	43231.2	61156.6	51439.7	46432.5	49578.8	54423.7	22948.4	32888.4	11723.9	7737.98	43377	48512.3	38901.6	39469.3	26080.7	23438.4	51942.5	50145	22520.2	33209.1	0.0209004	-0.154109	-0.0508098	0.560356	0.934082	0.316783	0.767407	0.493611	0.0641701	-0.191933	-0.0746999	0.613654
Q8K0T0	Reticulon-1 OS=Mus musculus OX=10090 GN=Rtn1 PE=1 SV=1	54021.1	75111.9	67600.3	82458	64863.1	52620.8	83905.8	78036.7	86559.2	78226	78226	93948.5	130265	113152	129846	118205	107129	100130	157926	117578	141150	175122	161907	174215	65577.8	66647.3	82833.9	83466.8	124421	108488	138884	170415	0.0233397	0.0109808	-0.197698	0.295166	0.924723	0.918565	0.107658	0.0645485	0.0675975	0.0408938	-0.257068	0.301149
Q8K0U4	Heat shock 70 kDa protein 12A OS=Mus musculus OX=10090 GN=Hspa12a PE=1 SV=1	49384.6	41037.6	16401.3	24519.7	24562.6	22948.4	39148.2	67600.3	52149.1	25631.4	54021.1	63785.5	24562.6	30518.9	38682.7	16281.3	23308.7	45075.1	57976.5	44381	63217.5	78036.7	71156.1	104115	35607.8	24010.3	52965.9	47812.7	31254.7	28221.7	55191.7	84435.8	-0.568542	-0.14767	-0.147269	0.613404	0.307073	0.733113	0.767502	0.06379	-0.764032	-0.182852	-0.194459	0.676167
Q8K0Z7	Translational activator of cytochrome c oxidase 1 OS=Mus musculus OX=10090 GN=Taco1 PE=1 SV=1	67345	2790.1	70313.6	15805.1	59587.5	39677.6	42921.1	47104.8	44643.6	29869.8	33522.3	8486.41	18828.9	10256.3	2604.68	10136.5	5047.41	4503.14	2946.14	7765.64	2996.78	28636.5	6508.1	8433.45	46816.2	38356.7	44889.8	23959.5	10563.3	6562.37	4569.52	14526	-0.287529	-0.905792	-0.68677	1.66852	0.75588	0.0570542	0.469895	0.24189	-0.369192	-1.25203	-0.864275	1.91954
Q8K183	Pyridoxal kinase OS=Mus musculus OX=10090 GN=Pdxk PE=1 SV=1	27461.4	31191.4	20265.8	23486	22847.4	20529.2	50606.5	39934.2	38773.9	36505.6	39480.2	35734.6	23692.9	21591.6	34913	28218.4	42738.2	15879.8	39043.1	46552.2	61446.7	48243.1	22119.3	56043.5	26306.2	22287.5	43104.8	37240.1	26732.5	28945.5	49014	42135.3	-0.239167	-0.210993	0.114743	-0.218164	0.293975	0.21038	0.813728	0.602669	-0.30124	-0.272156	0.130841	-0.303768
Q8K1M6	Dynamin-1-like protein OS=Mus musculus OX=10090 GN=Dnm1l PE=1 SV=2	82700.1	199866	133982	92671.8	123724	133982	154782	218882	258305	196791	202107	212394	94487.6	21779.8	20529.2	63785.5	41495.8	29549.2	146547	183317	130265	147627	150947	138492	138849	116793	210656	203764	45598.8	44943.5	153377	145689	-0.249571	-0.04799	-0.0208838	-0.0741906	0.574351	0.832367	0.981403	0.658427	-0.315858	-0.0422728	-0.0375454	-0.134107
Q8K1N1	Calcium-independent phospholipase A2-gamma OS=Mus musculus OX=10090 GN=Pnpla8 PE=1 SV=1	71621.5	74232	104115	78036.7	69665.4	99713.5	26386	48020.6	37031.4	41495.8	59864.3	44229.7	31757.8	63785.5	22544.7	62807.1	29068.3	32888.4	22299.3	47754.3	39934.2	33707.7	14993.9	49384.6	83322.7	82471.9	37146	48530	39362.7	41587.9	36662.6	32695.4	-0.0148081	0.38567	0.0793363	-0.165222	0.953594	0.250125	0.898813	0.766287	0.0139976	0.569319	0.0868826	-0.241379
Q8K1R3	Polyribonucleotide nucleotidyltransferase 1, mitochondrial OS=Mus musculus OX=10090 GN=Pnpt1 PE=1 SV=1	16401.3	17301.8	15128.7	16686.6	13584.6	18149.8	11239.7	6595.75	3826.54	12156.7	13308.9	14094.7	16369.4	40896.3	42738.2	8545.58	22628.5	17826	26528.7	37980.3	34020.7	7782.77	39568.7	47858.2	16277.3	16140.3	7220.66	13186.8	33334.6	16333.4	32843.2	31736.6	-0.0121887	0.868889	-1.0292	-0.049451	0.931015	0.0558202	0.146429	0.934577	0.017678	1.2508	-1.28942	-0.104953
Q8K1Z0	Ubiquinone biosynthesis protein COQ9, mitochondrial OS=Mus musculus OX=10090 GN=Coq9 PE=1 SV=1	45075.1	15571	12852.6	34913	31757.8	34715.5	20313.6	7991.42	19902.7	18765.6	15910.1	14273.6	41495.8	27996.3	59864.3	71156.1	65112.2	61446.7	27947.4	16651.5	40065.7	42493.6	17483	47754.3	24499.6	33795.4	16069.2	16316.4	43118.8	65905	28221.5	35910.3	0.464072	0.0220215	0.61207	0.347602	0.42062	0.956398	0.0777494	0.541307	0.686853	0.0564646	0.748297	0.362941
Q8K215	LYR motif-containing protein 4 OS=Mus musculus OX=10090 GN=Lyrm4 PE=1 SV=1	15879.8	11889.7	16330.6	15465.2	14900.6	14241.3	10343.2	10196.5	9362.41	6756.15	8433.45	10928.7	18528.1	34913	19048.9	31970.7	30518.9	14615.5	8285.66	11800.1	15963.2	23004	12383.9	14900.6	14700	14869	9967.38	8706.11	24163.3	25701.7	12016.3	16762.8	0.016493	-0.195186	0.0890442	0.48027	0.91311	0.370084	0.852033	0.290198	0.0579774	-0.249864	0.0989354	0.519279
Q8K297	Procollagen galactosyltransferase 1 OS=Mus musculus OX=10090 GN=Colgalt1 PE=1 SV=2	2224.02	4430.63	842.096	1516.04	5677.94	7462.52	1456.58	3919.42	4982.67	1677.54	2375.29	7505.17	7614.66	519.784	8162.68	3260.37	2682.84	3886.79	14055.5	4841.15	2934.69	5632.02	617.565	3087.26	2498.92	4885.5	3452.89	3852.66	5432.38	3276.67	7277.13	3112.28	0.967204	0.158052	-0.729354	-1.2254	0.308713	0.859174	0.434756	0.326293	1.39378	0.248309	-0.917145	-1.49071
Q8K2B3	Succinate dehydrogenase [ubiquinone] flavoprotein subunit, mitochondrial OS=Mus musculus OX=10090 GN=Sdha PE=1 SV=1	951451	347568	774608	774608	849302	896154	616604	701141	604251	590480	631495	401919	306988	247814	216368	137501	117578	546026	192896	435135	283667	30018.3	631495	616604	691209	840022	640666	541298	257057	267035	303900	426039	0.281304	-0.243149	0.0549424	0.487392	0.461072	0.266248	0.947396	0.592505	0.430053	-0.317506	0.0565964	0.527672
Q8K2C6	NAD-dependent protein deacylase sirtuin-5, mitochondrial OS=Mus musculus OX=10090 GN=Sirt5 PE=1 SV=1	30950.1	11930.3	21269.9	25686.2	27838.4	34107.2	15674.5	4687.94	13183.5	15128.7	21545.1	24443.2	18149.8	63217.5	17761.5	13758.8	57976.5	30793.3	91083.1	25352.8	18704.9	9461.55	68028.1	22156	21383.4	29210.6	11182	20372.4	33042.9	34176.2	45046.9	33215.2	0.449998	0.865437	0.0486508	-0.439584	0.264997	0.100318	0.957178	0.705631	0.667078	1.24594	0.0487851	-0.564693
Q8K2C7	Protein OS-9 OS=Mus musculus OX=10090 GN=Os9 PE=1 SV=2	4342.11	1617.25	2547.88	2475.45	1563.7	2249.29	3020.55	1807.11	1391.29	1372	1102.7	2486.33	503.911	709.909	4503.14	13221.5	3919.42	4164.18	800.594	1894.57	2475.45	9362.41	10849.8	4164.18	2835.74	2096.15	2072.98	1653.68	1905.65	7101.7	1723.54	8125.46	-0.435988	-0.326027	1.89788	2.23708	0.431009	0.552101	0.193196	0.0372906	-0.577786	-0.434389	2.34469	2.58953
Q8K2C9	Very-long-chain (3R)-3-hydroxyacyl-CoA dehydratase 3 OS=Mus musculus OX=10090 GN=Hacd3 PE=1 SV=2	59587.5	42493.6	66580.9	3453.92	4601.59	81081.1	7312.87	62442.1	14432.4	3919.42	57185.7	4189.83	2307.59	83905.8	1516.04	82979.2	5242.57	3374.58	13718.2	20495.1	23561.9	60410.8	1985.33	27947.4	56220.7	29712.2	28062.5	21765	29243.2	30532.1	19258.4	30114.5	-0.920045	-0.366632	0.0622291	0.644972	0.376417	0.81182	0.974486	0.561091	-1.25791	-0.491654	0.0656432	0.713366
Q8K2J7	RELT-like protein 1 OS=Mus musculus OX=10090 GN=Rell1 PE=2 SV=2	601.197	3108.72	1571.52	3494.15	1372	3674.61	1193.09	3139.52	3295.02	2971.99	2216.48	2260.12	7145.96	6111.91	1102.7	1941.69	1750.6	9961.92	5106.27	3826.54	11331.3	6346.91	2626.28	8087.01	1760.48	2846.92	2542.54	2482.86	4786.86	4551.4	6754.7	5686.73	0.693433	-0.0342676	-0.0727683	-0.248292	0.354731	0.937853	0.946331	0.724378	1.00912	-0.0229202	-0.101962	-0.339271
Q8K2Y7	39S ribosomal protein L47, mitochondrial OS=Mus musculus OX=10090 GN=Mrpl47 PE=1 SV=2	3326.57	9409.32	4708.21	13107.1	11090.7	4297.61	3036.19	14121.2	10067.2	7222.49	9425.08	7782.77	3726.95	35842.1	28285.8	35669	38220.1	25686.2	17301.8	9183.19	22466.7	1906.2	1641.84	1737.67	5814.7	9498.47	9074.84	8143.45	22618.3	33191.8	16317.2	1761.9	0.70799	-0.156233	0.553337	-3.21119	0.318898	0.792062	0.367678	0.0197043	1.02957	-0.194928	0.675377	-3.8308
Q8K310	Matrin-3 OS=Mus musculus OX=10090 GN=Matr3 PE=1 SV=1	2641.51	878.765	390.703	1121.54	1051.61	519.784	1336.59	2971.99	503.911	1694.11	462.412	267.082	888.636	2413.76	780.051	1594.77	940.803	2921.16	900.479	888.636	1771.79	1304.99	2025.6	1956.22	1303.66	897.646	1604.16	807.868	1360.82	1818.91	1186.97	1762.27	-0.538349	-0.989629	0.418604	0.570154	0.597785	0.402644	0.591215	0.196633	-0.721608	-1.37027	0.508099	0.6252
Q8K358	Phosphatidylinositol glycan anchor biosynthesis class U protein OS=Mus musculus OX=10090 GN=Pigu PE=1 SV=4	24997.3	10067.2	15841.5	7074.81	7533.19	18053.7	35282.5	2216.48	9267.6	11556.4	44643.6	50606.5	11050	7124.16	3635.69	2571.02	16651.5	2878.86	14550.3	18107.6	28218.4	14550.3	6428.88	13718.2	16968.7	10887.2	15588.9	35602.2	7269.95	7367.11	20292.1	11565.8	-0.640235	1.19145	0.019153	-0.811051	0.341201	0.27317	0.98575	0.145674	-0.864765	1.70571	0.0121622	-1.00244
Q8K370	Acyl-CoA dehydrogenase family member 10 OS=Mus musculus OX=10090 GN=Acad10 PE=1 SV=1	12276	3613.56	4672.9	7415.98	28576.7	2375.29	20633.4	6858.22	17221	21851	5838.03	20860.1	28390.7	780.051	63056.5	42388	54696.7	23614.6	12298.9	45956.6	4554.35	33213.6	36589.3	4208.23	6854.16	12789.3	14904.2	16183.1	30742.4	40233.1	20936.6	24670.4	0.899886	0.118765	0.388152	0.236751	0.522447	0.856499	0.662264	0.830501	1.2992	0.192902	0.470292	0.232312
Q8K3J1	NADH dehydrogenase [ubiquinone] iron-sulfur protein 8, mitochondrial OS=Mus musculus OX=10090 GN=Ndufs8 PE=1 SV=1	410409	204230	234488	296090	355422	280641	164559	180147	180147	222188	194266	132960	292688	555215	590480	604251	527504	369024	336983	238587	136570	326722	220673	347568	283042	310718	174951	183138	479461	500260	237380	298321	0.134587	0.0659857	0.0612649	0.329669	0.705663	0.775695	0.867218	0.432719	0.223907	0.118467	0.0644461	0.341808
Q8K411	Presequence protease, mitochondrial OS=Mus musculus OX=10090 GN=Pitrm1 PE=1 SV=1	7765.64	16401.3	7643.85	8871.91	17701.3	11701.9	16466.4	9183.19	10482	12852.6	9267.6	5955.09	21001.5	15081.3	40896.3	25924.2	20383	23430.8	5993.05	18765.6	16813.5	8561.53	19902.7	31191.4	10603.6	12758.4	12043.9	9358.44	25659.7	23246	13857.4	19885.2	0.266891	-0.363957	-0.142523	0.52104	0.609681	0.421238	0.77711	0.474559	0.409802	-0.487883	-0.188566	0.567324
Q8K4F5	Protein ABHD11 OS=Mus musculus OX=10090 GN=Abhd11 PE=1 SV=1	26408.6	1750.6	4928.76	2511.23	9513.23	43996.1	780.051	8486.41	780.051	14722.5	18439.9	1434.27	11771.3	6713.01	3693.87	17170.4	11965.1	48020.6	54887.3	3151.69	29949	2348.41	23839.6	3811.79	11029.3	18673.5	3348.84	11532.2	7392.74	25718.7	29329.3	9999.93	0.759651	1.78394	1.79864	-1.55235	0.636691	0.228808	0.18613	0.305619	1.10216	2.5413	2.22148	-1.876
Q8K4Z3	NAD(P)H-hydrate epimerase OS=Mus musculus OX=10090 GN=Naxe PE=1 SV=1	104115	131202	88314.4	108527	83905.8	126735	40779.1	42015	76229.3	74442	62807.1	73466.1	59587.5	54251.1	102149	64601.4	93948.5	75610.6	49578.8	24361.5	56625.5	107543	101459	114978	107877	106389	53007.8	70238.4	71996	78053.5	43521.9	107993	-0.020034	0.406056	0.116546	1.31113	0.936807	0.230685	0.745366	0.00362359	0.00665491	0.598069	0.13308	1.49838
Q8K596	Sodium/calcium exchanger 2 OS=Mus musculus OX=10090 GN=Slc8a2 PE=1 SV=1	2083.31	1033.62	3465.91	2733.02	3439.29	811.13	6080.71	5942.38	5368.94	800.594	5125.58	7291.91	2592.05	8038.21	6368.42	7355.04	2348.41	13183.5	11199	1807.11	17221	11090.7	10226.6	4468.2	2194.28	2327.81	5797.34	4406.03	5666.22	7629	10075.7	8595.15	0.0852273	-0.395914	0.429106	-0.229287	0.905375	0.508893	0.606938	0.779463	0.154553	-0.532951	0.521138	-0.316875
Q8QZS1	3-hydroxyisobutyryl-CoA hydrolase, mitochondrial OS=Mus musculus OX=10090 GN=Hibch PE=1 SV=1	123724	114021	54696.7	133982	119735	155601	53041.3	79404.9	46552.2	106508	99313.4	44973.2	125093	241011	157926	298952	114978	102635	116747	63056.5	70313.6	85079.6	85326.8	79611.2	97480.5	136440	59666.1	83598.2	174677	172188	83372.2	83339.2	0.485077	0.48656	-0.0206987	-0.000571701	0.1793	0.335259	0.974176	0.998536	0.716365	0.711605	-0.0373155	-0.047353
Q8QZT1	Acetyl-CoA acetyltransferase, mitochondrial OS=Mus musculus OX=10090 GN=Acat1 PE=1 SV=1	1.42749e+06	1.50371e+06	1.46063e+06	1.91256e+06	1.68088e+06	1.24254e+06	1.40115e+06	1.24254e+06	1.15525e+06	1.40115e+06	1.50371e+06	1.19453e+06	1.76629e+06	1.91256e+06	2.01817e+06	2.14639e+06	2.09745e+06	1.91256e+06	1.64475e+06	1.72564e+06	1.57455e+06	1.68088e+06	1.83474e+06	1.36762e+06	1.46394e+06	1.61199e+06	1.26631e+06	1.36647e+06	1.89901e+06	2.05213e+06	1.64832e+06	1.62775e+06	0.138984	0.109814	0.111879	-0.0181167	0.495573	0.436489	0.207672	0.893469	0.230085	0.180278	0.127286	-0.0680283
Q8R035	Peptidyl-tRNA hydrolase ICT1, mitochondrial OS=Mus musculus OX=10090 GN=Mrpl58 PE=1 SV=1	34715.5	43231.2	40663.5	36138.9	33420.2	50128.4	14900.6	15128.7	15266.4	22340.8	21105.4	15783	52620.8	8726.11	49578.8	26528.7	62807.1	2486.33	2703.08	4729.26	28636.5	3705.38	12197.9	6111.91	39536.7	39895.8	15098.6	19743.1	36975.2	30607.4	12022.9	7338.39	0.013044	0.386932	-0.272679	-0.712255	0.953264	0.0824598	0.791486	0.618921	0.0531314	0.5711	-0.350161	-0.886013
Q8R0F8	Acylpyruvase FAHD1, mitochondrial OS=Mus musculus OX=10090 GN=Fahd1 PE=1 SV=2	30866.2	7714.82	12984	24562.6	14014	16732.1	18149.8	16159.9	25631.4	15674.5	20313.6	6739.44	20633.4	36505.6	31970.7	46552.2	40339.5	7401.58	18572.8	56043.5	34715.5	6302.92	11277.9	35842.1	17188.3	18436.2	19980.4	14242.5	29703.2	31431.1	36444	17807.7	0.101113	-0.488378	0.0815747	-1.03318	0.878904	0.308094	0.900925	0.259106	0.176874	-0.663354	0.0896617	-1.2642
Q8R0N6	Hydroxyacid-oxoacid transhydrogenase, mitochondrial OS=Mus musculus OX=10090 GN=Adhfe1 PE=1 SV=2	2559.89	6508.1	20113.6	4208.23	8582.21	26203	3943.13	4391.34	17417.1	19716.3	18940.8	1956.22	27947.4	1968.17	3494.15	5301.15	2397.54	47523	462.412	27461.4	4342.11	4947.85	4538.77	6281.15	9727.19	12997.8	8583.87	13537.8	11136.6	18407.2	10755.3	5255.92	0.418173	0.657289	0.724966	-1.03303	0.72216	0.533946	0.688124	0.550399	0.622362	0.952384	0.888463	-1.26402
Q8R0X7	Sphingosine-1-phosphate lyase 1 OS=Mus musculus OX=10090 GN=Sgpl1 PE=1 SV=1	2828.43	429.701	3453.92	3400.75	1336.59	767.508	2946.14	6691.42	3774.39	631.379	1664.62	1033.62	6691.42	6097.01	2269.65	12506.8	2290	2971.99	3951.34	6111.91	2712.3	1094.18	4760	859.424	2237.35	1834.95	4470.65	1109.87	5019.36	5922.93	4258.52	2237.87	-0.28605	-2.01009	0.238809	-0.928226	0.758154	0.0459142	0.813024	0.276946	-0.367113	-2.80943	0.284876	-1.14052
Q8R0Y8	Mitochondrial coenzyme A transporter SLC25A42 OS=Mus musculus OX=10090 GN=Slc25a42 PE=1 SV=1	7312.87	2404.36	2682.84	6508.1	7415.98	2723.99	6055.84	6727.01	1542.69	1781.68	3759.75	1641.84	4391.34	3087.26	11199	7312.87	16281.3	2961.62	6940.97	9927.33	2868.81	2855.73	15152.7	24644.4	4133.35	5549.36	4775.18	2394.42	6225.87	8851.93	6579.04	14217.6	0.425008	-0.995878	0.507716	1.11173	0.54512	0.248823	0.603052	0.313484	0.631965	-1.37908	0.618736	1.2634
Q8R104	NAD-dependent protein deacetylase sirtuin-3 OS=Mus musculus OX=10090 GN=Sirt3 PE=1 SV=2	631.379	4864.6	1941.69	1324.95	2521.92	1563.7	5000.28	4164.18	3340	3705.38	1477.32	2011.2	9295.43	9016.49	1542.69	1894.57	3326.57	5972.82	6302.92	5063.65	1193.09	1594.77	3886.79	7269.6	2479.22	1803.52	4168.16	2397.97	6618.2	3731.32	4186.55	4250.39	-0.45907	-0.797598	-0.826752	0.0218317	0.631576	0.0984874	0.361704	0.978772	-0.610217	-1.09945	-1.03807	-0.0209525
Q8R123	FAD synthase OS=Mus musculus OX=10090 GN=Flad1 PE=1 SV=1	1094.18	1489.62	2336.5	4375.06	878.765	7586.73	7439.16	4282.64	5319.16	7533.19	6406.2	2216.48	3151.69	982.825	7375.01	9066.01	3036.19	482.549	1489.62	1525.5	4687.94	721.417	11800.1	1336.59	1640.1	4280.19	5680.32	5385.29	3836.51	4194.92	2567.69	4619.37	1.38389	-0.0769483	0.128849	0.847226	0.251533	0.881984	0.915212	0.613193	1.97925	-0.0831128	0.148354	0.951706
Q8R127	Saccharopine dehydrogenase-like oxidoreductase OS=Mus musculus OX=10090 GN=Sccpdh PE=1 SV=1	2057.46	955.6	3311.21	24066.3	24123.9	1580.87	24882.5	19716.3	11408.5	31030.1	23919.1	940.803	16929.2	38773.9	39148.2	37980.3	24519.7	41910.7	3674.61	39934.2	5459.53	3635.69	2278.19	4220.29	2108.09	16590.4	18669.1	18630	31617.1	34803.6	16356.1	3378.06	2.97634	-0.00302322	0.13853	-2.27556	0.126999	0.997037	0.742189	0.333664	4.21674	0.0211439	0.160374	-2.72824
Q8R164	Valacyclovir hydrolase OS=Mus musculus OX=10090 GN=Bphl PE=1 SV=1	225314	252608	246659	174215	187704	237373	107543	125093	122184	109023	108527	121281	95814.8	113594	126089	55624.3	53582.8	131793	59211.3	105356	99713.5	57538.9	70588	121779	241527	199764	118273	112944	111833	80333.4	88093.7	83301.9	-0.273885	-0.0665226	-0.477272	-0.0806891	0.116542	0.47983	0.311183	0.853902	-0.350021	-0.0684094	-0.604173	-0.141765
Q8R191	Synaptogyrin-3 OS=Mus musculus OX=10090 GN=Syngr3 PE=1 SV=1	204230	500889	432952	274937	331108	285606	820877	774608	788261	809669	837075	918483	271166	121779	164559	92034.4	154782	147627	555215	386726	451708	494688	388703	397956	379357	297217	794582	855076	185834	131481	464550	427116	-0.352041	0.105857	-0.499162	-0.121205	0.41949	0.163036	0.326409	0.564204	-0.459834	0.174697	-0.631351	-0.18951
Q8R1I1	Cytochrome b-c1 complex subunit 9 OS=Mus musculus OX=10090 GN=Uqcr10 PE=1 SV=1	145065	168024	164559	181465	153534	161907	92289.7	110653	95014.1	109944	121779	98023.3	92289.7	100130	131793	152011	123724	113594	82979.2	40207.9	78843.1	84671.2	60149.4	54696.7	159216	165636	99318.8	109916	108071	129776	67343.4	66505.8	0.0570283	0.146256	0.264049	-0.0180571	0.588652	0.30107	0.262854	0.961822	0.114932	0.231673	0.316213	-0.0679582
Q8R2K1	Fucose mutarotase OS=Mus musculus OX=10090 GN=Fuom PE=1 SV=1	2112.57	2318.8	5677.94	1956.22	996.137	1324.95	2307.59	685.147	940.803	35407.8	7548.71	1781.68	2151.95	5440.19	647.404	3532.56	27838.4	3118.95	3874.96	695.997	3635.69	17517	12354.2	42738.2	3369.77	1425.77	1311.18	14912.7	2746.51	11496.6	2735.55	24203.1	-1.24091	3.5076	2.06554	3.14529	0.177522	0.260797	0.350903	0.0853875	-1.70875	4.97219	2.55285	3.65978
Q8R2Q4	Ribosome-releasing factor 2, mitochondrial OS=Mus musculus OX=10090 GN=Gfm2 PE=1 SV=2	3194.55	60918.9	1157.35	14949.5	1145.95	10768	2375.29	1216.78	12115.2	8359.14	1798.76	6940.97	8784.34	6615.9	19811.5	18765.6	2112.57	2981.21	1293.94	503.911	6895.87	3465.91	1157.35	24997.3	21756.9	8954.48	5235.75	5699.62	11737.2	7953.12	2897.91	9873.52	-1.28079	0.122471	-0.5615	1.76855	0.557136	0.913037	0.606563	0.424598	-1.76479	0.198129	-0.708747	2.03741
Q8R2Y2	Cell surface glycoprotein MUC18 OS=Mus musculus OX=10090 GN=Mcam PE=1 SV=1	913.468	2604.68	2896.38	4519.73	1434.27	1846.24	1412.43	3008.13	1789.87	2205.98	823.437	1594.77	4928.76	1563.7	2216.48	16881.9	11277.9	7124.16	1193.09	6918.36	1229.38	1180.58	2083.31	8726.11	2138.17	2600.08	2070.14	1541.4	2902.98	11761.3	3113.61	3996.67	0.282176	-0.425492	2.01844	0.360211	0.707952	0.445841	0.0422246	0.786303	0.431278	-0.574665	2.49438	0.3778
Q8R2Y8	Peptidyl-tRNA hydrolase 2, mitochondrial OS=Mus musculus OX=10090 GN=Ptrh2 PE=1 SV=1	31757.8	3726.95	3008.13	17928.7	9645.58	18477.8	17345.2	23786.9	3311.21	23692.9	7782.77	6368.42	27238.5	12009.5	6940.97	13379.9	13975.2	12921.4	9741.69	12921.4	16852.5	2981.21	3311.21	2934.69	12831	15350.7	14814.4	12614.7	15396.3	13425.5	13171.9	3075.7	0.258672	-0.231896	-0.197607	-2.09847	0.811413	0.801977	0.763071	0.00803714	0.398254	-0.301636	-0.256956	-2.51955
Q8R3F5	Malonyl-CoA-acyl carrier protein transacylase, mitochondrial OS=Mus musculus OX=10090 GN=Mcat PE=1 SV=3	20223.5	16852.5	21715.4	14273.6	17596	13519.6	8726.11	1846.24	10280.3	12115.2	13851.2	12880.4	8604.82	1094.18	14432.4	8582.21	8930.2	1606.74	5801.24	1532.94	4144.11	15610	11667.9	19227.1	19597.1	15129.7	6950.9	12948.9	8043.8	6373.05	3826.09	15501.7	-0.373256	0.897561	-0.335894	2.01848	0.0791504	0.0855159	0.731406	0.00967148	-0.489644	1.29124	-0.428646	2.33193
[truncated: 490 more rows]
[truncated: 23 more columns]

## Sheet: Table S2
Table S2A. DE proteins in htau non-synaptic mitochondria at 5 months							Table S2B. DE proteins in htau non-synaptic mitochondria at 8 months							Table S2C. DE proteins in htau synaptic mitochondria at 5 months							Table S2D. DE proteins in htau synaptic mitochondria at 8 months
[truncated: 66 more rows]

[truncated: 1 more sheets: Table S3]
